# Supplementary material for: Metabolomic analysis of uremic pruritus in patients on hemodialysis
Source: PLoS One. 2021 Feb 12;16(2):e0246765. doi: 10.1371/journal.pone.0246765 (PMC7880487; doi:10.1371/journal.pone.0246765)
Supplement: S1 Dataset — (XLSX) [file pone.0246765.s005.xlsx]

## Sheet: plasma
Solute	Itch1	Itch2	Itch3	Itch4	Itch5	Itch6	Itch7	Itch8	Itch9	Itch10	Itch11	Itch12	No Itch1	No Itch2	No Itch3	No Itch4	No Itch5	No Itch6	No Itch7	No Itch8	No Itch9	No Itch10	No Itch11	No Itch12	No Itch13	No Itch14	No Itch15	No Itch16	No Itch17	No Itch18	No Itch19	No Itch20	No Itch21	No Itch22	No Itch23	No Itch24
1-methylguanidine	13057403	11821372	9277999	4548607	7695764	7589855	13198081	4689632	10062487	7055881	8682195	10951660	15185405	6084820	13840817	8479947	5332690	17194054	10367492	18664524	15596366	14726160	11456025	16346853	22418876	7731357	16819320	20791696	7605631	6760113	9142444	9825324	10894051	13307323	7782468	22552540
methylurea	2132686	2093906	5086582	224440	1261496	2731207	1.75957e+06	760645	6407378	1.00132e+06	260498	47266.5	488510	884914	3720512	764575	2669591	375516	2780550	1228654	2118613	2649832	1539160	2344057	825695	3904433	662009	846095	524725	335355	1015585	1475203	5.40557e+06	578708	982830	477232
glycine	114393400	94875576	131576440	88166688	78017992	110108696	69616536	53295136	76082672	113754736	104607760	66300408	120298944	90204720	67148800	78370480	65529800	98929288	79392432	81487312	103929152	105344040	80802136	89214128	87083536	96972440	79419024	39073876	59624880	59365392	74756264	79369536	76714832	76326720	82455384	99531808
trimethylamine N-oxide	122077104	110932648	143264944	97417256	77029784	135687888	164387200	113457176	134261664	98835528	101251552	163923648	160004896	128818256	113579520	124635536	90279480	128005856	135685392	162205280	119927568	83581528	97378704	194421872	138473808	73805336	247508512	168414528	140378272	134782464	119285712	78395944	98205664	94752936	96700128	68222968
piperidine	0	0	0	0	0	0	0	0	0	0	0	0	0	0	0	0	0	0	0	0	0	0	0	0	0	0	0	0	0	0	0	0	0	0	0	0
pyruvate	22680590	28458952	29152684	31794042	14237378	16568911	22207422	15603580	14843354	18350132	19157884	24719220	18851132	15073063	17946028	56079888	13421211	11049207	3696884	4229610	13762954	5106229	13647837	4450041	5970942	8102238	11874164	4630289	13887701	14964662	3729484	8017029	20135692	22720440	29161284	11075164
butyrate/isobutyrate (4:0)	1.04416e+06	1311312	1.30308e+06	1.28384e+06	2.02795e+06	1.12498e+06	1.46796e+06	1.32823e+06	1.51096e+06	1.39632e+06	998756	1.87346e+06	1.44827e+06	570250	1.31493e+06	1.316e+06	943813	1.62021e+06	650146	879024	1.90595e+06	907889	846952	1.14872e+06	933867	867769	673230	942622	1288914	1.52556e+06	1.69172e+06	1.3031e+06	1.16732e+06	1.36697e+06	1.09367e+06	839424
alanine	354433952	443100512	380955520	505723872	453631456	346728992	278852000	169617808	364016032	231733824	503928768	321437664	339339008	384797824	328026816	547448064	229702784	261004224	198353632	247107696	287926016	190293776	190951088	307329920	285859648	277206624	453330400	133802912	213463488	207576944	311807584	476283648	419688608	175680320	394886496	372198976
sarcosine	8372090	12109479	15919213	13523933	17164872	16249589	12254913	14821948	14151717	11820594	11925447	10951203	17365278	29190884	9772844	16007783	7308025	16975632	11137247	11521418	18588582	15371637	14658167	12269549	13994141	12674986	13776589	9356908	13754360	9041323	34089140	13315588	6.5417e+06	13207288	11011339	11866741
beta-alanine	13806604	19458438	11034806	11940449	19783600	9598510	18156364	9390314	15210348	6716808	11313893	9324140	9256551	17285822	22190636	19813680	11541736	6783485	8988201	17179118	15628547	12018528	8847330	13941080	17854546	6891694	26719680	118033648	5302991	10012077	13714010	10978698	17791064	11283325	9021630	17486620
oxalate (ethanedioate)	3.42844e+06	4.61066e+06	3.22923e+06	1.96139e+06	3519519	3.8828e+06	3.59534e+06	4.44037e+06	4315265	8511480	5467757	6.05627e+06	4.3995e+06	3.33219e+06	6698505	3.60238e+06	2.94248e+06	5867131	6.26373e+06	5334582	3.47715e+06	5.60797e+06	3.38561e+06	9674399	5.35273e+06	3.23556e+06	10747192	3.77513e+06	9703171	5435467	6.16926e+06	5.45452e+06	3.41627e+06	6.54194e+06	7.36113e+06	7879060
lactate	527142272	742786816	887418624	1099734144	709418880	456363328	760494976	583162176	677457152	595862784	536673888	598377728	866719424	590822656	421502336	1044197760	475173568	813895360	550508288	605032960	874063360	477790048	491549344	455778976	324464768	445115808	544243520	289044928	487172960	513475968	662163264	491475360	687736256	359370272	579399360	402618400
glycerol	84962.5	169925	1.92263e+06	807647	994482	936172	1800698	1.01494e+06	2.29487e+06	2.36638e+06	395648	770090	1.64039e+06	896521	727109	2.62661e+06	639513	985639	1.79784e+06	1.07875e+06	1.42519e+06	882545	726329	1.15303e+06	461318	1535126	630127	924114	785148	4.09369e+06	830694	720376	946944	610382	1.99523e+06	499729
dimethyl sulfone	37885	146020	37885	307540	159541	123431	37885	150864	821647	37885	287788	275533	37885	37885	260282	281162	37885	37885	37885	37885	138997	37885	421203	1482052	75770	37885	932186	37885	175679	37885	547331	156524	522256	37885	299041	270310
sulfate*	32563562	38990724	69550496	60067016	98805496	73916688	65977752	67446032	62569900	55571312	81112624	64529476	80764928	78143200	69948032	63245040	73789384	127643032	96181608	105295384	100396368	74110632	66551188	122287016	112085904	40141804	85504440	79906872	45995624	40885272	106967736	81548320	64937992	53073036	90173552	83210048
phosphate	143578896	185777392	175821312	151904640	190407712	174183088	171772976	162075376	140281296	137915552	211050672	134758912	194787792	182316688	173447232	245538464	152862672	243054080	303351168	235806064	117545256	160225296	136221312	200835792	171062688	141935280	212167536	131362840	122298176	174787488	225811200	185041024	158611280	154598656	183527056	161411744
2-piperidinone	5598572	9422821	11978684	35960208	27457600	23224226	2764437	22562894	35569436	11330077	26716008	33811256	39832616	15479933	12525571	7.65633e+06	16180793	12470937	7.62887e+06	7207056	6037221	8829921	34577612	43969468	19006044	12291258	58462952	6.50281e+06	3107728	7616749	3151145	27970872	19503334	5251706	12330265	17316704
succinate	1405296	1329991	1964021	1287646	1092220	611852	1101403	1367931	1797197	1122831	1018924	816460	1150901	1913326	1196644	1033854	2947024	1113375	1608156	1201180	2.02418e+06	1618706	781701	710514	1201296	856626	509988	1041865	1221909	1220931	1193188	1055206	935799	1065031	1157447	944728
alpha-ketobutyrate	131647	263294	2262039	830094	131647	1078514	2938761	686709	131647	450120	402593	883174	1477123	131647	1382121	4332362	1168460	131647	131647	131647	131647	131647	131647	131647	131647	131647	131647	131647	1109602	2066873	131647	131647	131647	131647	1562221	131647
acetoacetate	1294155	1.54007e+06	1.04476e+06	1255129	498367	1135499	1643840	3157608	1.64256e+06	2614320	1246197	1567913	844995	1370410	1068900	1353317	2946952	835027	1997626	1491429	1910677	846886	2.02209e+06	852648	2384307	1484912	1175373	2840113	1689583	9762871	988430	1041400	596364	1113114	2386574	620577
isovalerate (C5)	323457	545997	896981	241479	726894	482230	469183	762702	504504	933989	355097	207302	317761	121390	470295	425502	743365	459183	367185	494410	585678	265170	416887	440668	498190	401508	547747	476517	665832	1.33371e+06	469183	348821	359727	222853	502194	312996
valerate (5:0)	36529.2	95404.9	228520	137935	293572	475044	217192	464630	97909.3	135516	114396	78028.1	237002	36529.2	190841	312097	132853	85664.6	36529.2	122009	155444	134573	213450	36529.2	188727	128478	36529.2	36529.2	36529.2	329157	36529.2	162404	398028	36529.2	100734	36529.2
2-aminobutyrate	20248440	27335132	33692616	41279724	52560640	32416504	36569552	21569234	32388604	32178944	26220792	35347876	24664264	47986472	35640512	54363624	29793284	27216180	23644206	29471928	20752154	36496520	22045486	18138196	33472876	37911800	41995584	24385474	32146958	56900868	39506756	33867764	29327796	15136981	34818336	27759546
dimethylglycine	31212398	54668180	36388168	37445668	42997212	67580000	33296916	56111368	43837528	42531192	30811248	39144544	43272072	78059624	32691282	44733608	37126128	45287040	37394532	29697618	36263312	41827072	44868104	35997676	31262704	52375300	31384344	38604936	35015152	28723312	29016112	42275152	42238760	38768304	40474572	37563872
3-aminoisobutyrate	68124272	48246312	21027936	89114208	26144404	94201272	18634044	23331470	39524472	149083408	67868096	22116832	39424384	102306896	249317776	48235404	95215272	34521148	12058616	23500634	30135508	86129808	39420876	46237872	55290760	75613504	259988704	18436148	22918476	282031456	16721412	49933616	57343208	29870402	37354180	27775884
N-methylalanine	0	0	0	0	0	0	0	0	0	0	0	0	0	0	0	0	0	0	0	0	0	0	0	0	0	0	0	0	0	0	0	0	0	0	0	0
choline	160316352	190511520	180814896	172108064	204616384	204318736	164549856	195033584	242225264	180121776	272301312	181050640	199924160	199692768	261679152	190889968	148579904	221704384	206580000	170932576	209262560	164865232	178878464	147470992	211375776	203798880	184980912	154878384	261123008	151709696	179407296	214496224	153042208	122448832	224522432	167078976
malonate	0	0	0	0	0	0	0	0	0	0	0	0	0	0	0	0	0	0	0	0	0	0	0	0	0	0	0	0	0	0	0	0	0	0	0	0
2-hydroxybutyrate/2-hydroxyisobutyrate	28171712	36045648	78509576	67011332	60926920	37079376	79740800	52557708	50414448	42230416	34729940	42288508	41776256	53599536	69734176	178366352	79374904	46241604	54564768	59732428	57742920	56708200	42707496	31620908	53611760	60552992	57110800	62158884	75779240	128814192	39515804	37421964	26455484	17924300	61883548	38168420
3-hydroxybutyrate (BHBA)	13520279	18806960	23829428	22406992	15915696	10915717	31365240	9960454	12426968	57590864	11806118	8010524	10024471	7473587	26687136	83850200	43271728	9983269	84615440	18152286	68936384	14909941	30272956	10416799	21914772	40014768	9205601	36615132	11287345	549909440	9276282	8214154	16104667	7449195	23099412	8031745
3-hydroxyisobutyrate	6557339	8009640	8824042	11228858	15401763	7437009	10259671	7992925	9729562	6694099	8839338	6180384	8384053	8078337	10873836	24447276	13170915	8593841	9239790	11021487	20132872	6077346	9792908	6180547	8928568	12021291	9078977	5487341	7878070	39324888	10641146	6730699	6.41994e+06	3999647	10136119	8395737
serine	81273784	80297944	86666032	65045288	80931584	97478480	69447896	43521968	63386448	81014712	117307696	58766760	83466200	88619408	73429304	84672336	53870532	74198304	64579344	76812672	76838776	72804240	99882104	84298064	57014248	93757120	75462504	45461104	54953548	63098376	79850720	76353912	77617576	60994360	94156656	75002528
glycerate	38431760	78295336	27588616	39191388	51548248	50499372	46740392	36954264	56428480	101253144	20619616	110524720	41013192	38363044	102106136	45014536	45989016	52468920	81946968	23934476	30503586	31681538	40637992	97439456	46127868	41703288	172220352	35306624	130417032	18669184	72361728	70452144	46469388	77481464	89129808	120846952
hypotaurine	497522	1337965	478490	620258	271477	700348	509432	821783	311472	401462	1.00725e+06	1048530	629427	321346	537748	383781	1036010	313359	827725	698995	424817	446835	422958	1369994	385748	362750	1055621	638718	981791	1118373	408434	590651	552610	482847	617369	785458
cytosine	676757	814197	228729	997743	514975	419927	1.04728e+06	795447	160039	314222	908955	388735	1070272	1422368	358485	413384	1.28839e+06	600543	1147180	536533	498234	2590400	452391	494825	417435	888904	880272	832532	1524797	1156909	668398	570699	446359	567569	474193	880681
uracil	37630	111041	241941	196422	318728	145402	364072	275488	201691	132209	322525	143000	196119	160893	216953	240208	336062	188823	192556	82558	289059	37630	110168	37630	37630	37630	274704	134438	216409	482146	144825	37630	131686	206760	180070	320696
S-1-pyrroline-5-carboxylate	3235109	2912669	1839322	1036337	885239	2453136	1831931	1455994	1.95052e+06	861003	1667681	1370919	2590894	2648614	1169781	2851625	1263189	1915591	1643067	2943342	1673052	925102	2217137	2.08821e+06	2437235	3030175	2.02509e+06	882445	1786211	1550957	2165547	2087899	2.06643e+06	1526147	2708387	2790930
creatinine	2482516224	2759523584	2816427520	2057353600	2928097024	2285585920	2666099456	1969357568	2371803648	2014091776	2346909184	2295832064	2593132544	2268582912	2635056128	2817087232	2279974656	2901030912	2460549376	2526084096	2904755968	2525768192	2647390720	2674149376	3063008256	2447719680	2675869952	2676810496	1595703808	1998112896	2562710784	2280896256	2374747648	2380442368	2438169600	3007623168
3-amino-2-piperidone	5407096	5818319	6160350	4399519	5832121	7371877	4.17531e+06	7451990	4856242	4574485	7650415	4059758	3833715	10794162	7933943	5642708	9535565	3949560	5820386	4009308	5676737	5564525	9470947	4369428	4348826	8202012	1911308	4063303	4458513	5324279	4.15037e+06	6610971	4068097	3543843	6128158	6170898
proline	1664225664	2113552128	1993049984	2091520640	1493855360	2131283840	1828109440	924134976	2039699328	1060604672	3112012032	1767211648	2329011712	1441020672	1621441664	2070271104	1053080512	1338166144	1223928448	2299737600	1310365696	945680384	1288257792	1904476288	1581214720	2097169280	2024905088	966147392	1588155136	2377553152	1541392000	2121197184	2286950144	1270509952	1764146176	1334067840
maleate	11652718	3509136	2117240	10468893	2617931	8349548	4268034	4195808	2392344	2795169	2198349	1730065	3053307	3515212	2687545	5452446	3991613	4151432	4.10408e+06	3.72026e+06	4756044	7284225	3.6755e+06	2476993	5855109	11045955	2468277	9447566	3.54935e+06	5580262	15167758	11695130	4019601	3.54148e+06	2341743	6843732
fumarate	4318189	5230610	788752	1942708	2439018	198820	2538743	2732851	5747784	4986066	1338697	1858996	2403893	5745850	1748499	5233411	6825704	198820	3057615	1300976	7597724	2812699	2627316	1.51419e+06	2000316	1813339	2500843	1580662	1616189	5138579	4410004	1421889	3883012	2013324	1931583	2781959
levulinate (4-oxovalerate)	261803	142919	46372.3	319990	201150	46372.3	184529	144863	121102	46372.3	154233	97509.2	164798	987898	92744.7	46372.3	164954	245217	411236	227748	455478	1.80428e+06	207520	46372.3	236831	199545	46372.3	188485	46372.3	362668	245217	228150	1.61476e+06	424518	46372.3	115178
3-methyl-2-oxobutyrate	1.15788e+06	2.53227e+06	2.66358e+06	2.3412e+06	2.53013e+06	1.3458e+06	2.67608e+06	1.36471e+06	2.64586e+06	3.21106e+06	2.37517e+06	2.33966e+06	1.97219e+06	1.62884e+06	2.23709e+06	4660824	2.45542e+06	2367079	1.92626e+06	2210181	2774708	1.66751e+06	1.85262e+06	1.23422e+06	1.37716e+06	2.05287e+06	2215805	1671702	4507463	1.96761e+06	1.47487e+06	1.39852e+06	2.07431e+06	1.26042e+06	2221429	1393506
caproate (6:0)	545616	733580	966099	564516	606472	766393	558783	682204	423699	709121	496507	522772	600847	709730	546675	919701	837995	850831	589155	1.04566e+06	860778	451701	903534	884826	933190	534114	902344	896715	548882	6090272	795693	569940	526773	511853	357286	835070
N-acetylglycine	10063608	8073094	16554790	11770715	5643360	15063843	4657428	4162917	5802411	13677831	7466495	2785649	12677380	16063281	7836556	5506092	4073362	7389167	5482179	3723818	9352015	7081920	11604157	5331160	6984848	14476844	6745521	5382786	5210855	9579314	5626881	5849829	3895603	5105359	5223677	7.02614e+06
guanidinoacetate	5602174	950915	3519998	1053207	1254781	3585870	1538691	979400	1216068	1382956	1.01466e+06	1567273	1920631	1027333	743603	1065652	815538	2568655	788127	1269778	2120705	2931664	3531723	6182870	1221191	2594117	686764	1274933	413648	1432796	1357375	1117250	2154143	927674	1.9662e+06	4548879
valine	10109121	18835432	15717621	19086234	29279324	15547238	19754834	12898107	21198316	20288902	25229356	19829218	19869386	18944360	18924282	30057560	15630178	17233690	22567942	27756016	24741934	16197714	13344862	15406554	17322556	20258938	21719814	13091642	22155294	11713183	17900228	19916746	18454722	12147133	22173556	23710192
N,N-dimethylalanine	9848550	11690099	10038778	13485313	11743528	9404199	22949020	5680119	9829385	3436530	9328702	6868834	7385621	24356336	40668504	15459504	7137270	9538141	12055156	9658888	15931333	9178219	17968328	9067576	8586048	6709208	17549614	8928500	4019392	25236488	11533846	6399997	7781759	5662736	7048973	12120044
N-methyl-GABA	0	0	0	0	0	0	0	0	0	0	0	0	0	0	0	0	0	0	0	0	0	0	0	0	0	0	0	0	0	0	0	0	0	0	0	0
betaine	429892480	804850560	333827904	699702144	544193856	407303040	445109408	521083072	991952192	528594112	775267008	593092736	485386848	620816320	1080302336	594261568	724839936	646390464	422806880	707597376	1027135104	687365760	326518464	1044178880	625975616	361168128	421406400	838616256	575844992	509931840	501007680	915127808	649841152	326751488	961320640	462683584
methylmalonate (MMA)	14678587	14272144	35147432	9882636	113250	8429041	14865873	17469394	226501	11579036	19296778	2864402	17787136	492229	7950806	1008754	16747582	21032950	16478491	24824340	15123847	920208	29924594	18982724	12471035	13009661	6832824	3187552	40584720	1793267	7540110	14337402	1395328	11370016	12050248	14633126
beta-hydroxyisovalerate	762940	1.18784e+06	2089322	627845	2.08758e+06	988323	2.01132e+06	1224650	1.73715e+06	1.24913e+06	1.59808e+06	1.13595e+06	1.30393e+06	2.76042e+06	716382	2.05648e+06	618482	1.7457e+06	1.45075e+06	1.56782e+06	1.39431e+06	1.04496e+06	1.32228e+06	1.36173e+06	1217004	1155581	1.2081e+06	1.26708e+06	2.12992e+06	998316	1.18833e+06	830165	567910	723495	1.59473e+06	1102014
alpha-hydroxyisovalerate	44171180	73995024	81410416	61685296	31293408	30480646	78886896	72470592	35781544	15003330	17933528	32583474	31584000	98495776	44936104	113349576	63844880	26675248	25092502	32982588	70622136	31141216	46857392	43633652	51175820	36219632	22722510	36296152	50719716	56477676	40777520	29517304	14436960	12100634	19687636	33203290
3-hydroxy-2-ethylpropionate	476319	608147	599462	580222	898554	649099	842322	352917	428283	613230	381395	455928	711417	727825	740165	2.24458e+06	428695	834086	664137	877994	1.44232e+06	626998	979539	842366	705224	464250	652236	509920	567206	1.09767e+06	674988	468964	489769	597054	558778	802622
threonine	285172768	480170816	341404128	455104480	509732416	315097920	408366240	142100368	380018912	253789072	594450880	383006240	408305280	485367264	408426720	435277504	216281888	273354624	188261088	443459328	321378912	425185856	406678784	307920672	360820960	277897536	412405760	130066728	298068512	215895168	348926240	413683808	402642912	246520624	459907968	338069120
2-methylserine	2542370	5566020	7982770	5871126	5710978	8009832	6222041	2757472	9855618	4247405	9525439	4941368	4085602	8952430	10010478	5083785	2599069	4272661	3.10244e+06	4907859	2419837	4083126	5487129	4290473	3918921	8727629	5340801	2595689	4345597	5015146	4366102	6972718	11446285	2440334	9510238	5275233
allo-threonine	541352	1305103	456730	151392	151392	1168993	979033	1006044	151392	151392	151392	151392	1440845	151392	2433695	151392	950442	711010	540650	497660	529222	151392	2111293	1189394	1841712	531365	151392	151392	1658012	707034	151392	458225	151392	151392	1145700	813826
tartronate (hydroxymalonate)	159773	675750	79886.6	172755	79886.6	442505	166114	395501	597286	1.77237e+06	538414	1.51698e+06	249819	251583	1.19887e+06	79886.6	214642	638182	701990	432929	326512	698579	199550	1.97059e+06	649362	79886.6	2.41142e+06	306506	1.81801e+06	79886.6	702605	334999	203228	1.21019e+06	1176367	1.57645e+06
3,4-dihydroxybutyrate	10774900	10911487	8579040	11323349	9184874	10185601	11995592	16123117	13784950	15242168	8744507	8974391	8408177	11227888	10233907	17407110	13200609	11292998	15904187	10272834	18256808	8866264	9102768	7147496	6516612	9839580	12326444	10849287	20526742	14127495	10373818	8028067	9978166	7950854	4761731	10916883
2R,3R-dihydroxybutyrate	62117900	168834688	80122824	150986272	159742000	74470344	227932800	61859044	117003216	77994536	117712584	145538576	119082008	145523824	169362336	219918240	89172448	131774776	110036080	129356104	98397200	215384208	152856080	78265608	172854592	47845168	108981696	75428656	184865408	98834896	108830632	115820608	186969952	157220096	111031880	106145120
2S,3R-dihydroxybutyrate	43981584	100807000	55860784	98449184	244672560	53329728	120652216	49136168	81151328	40703688	56578720	87311960	68176464	65683952	81199272	164194576	99254056	111512024	77949952	83960824	120457888	147826496	69040688	98917496	238373488	55168368	88029624	152729936	97788024	136290960	96443984	71002128	103637024	75416936	44781848	106109728
urea	454437056	568690304	1027736704	1162447872	1361807232	786315200	989913792	1069970496	1169246464	674884480	1529665280	856322560	912591424	1005383936	1112367104	972438080	764300800	1200597120	1369685760	1348002944	1184893696	1015944384	1027246400	1045721664	999631936	795047424	999485440	1078624768	1043846592	678496256	1198163072	713242432	734779328	672673984	1070016640	893875520
cysteine	19100286	16440379	13777844	12519898	15507942	11754019	12944441	6.71316e+06	12247386	11027552	17357880	11942326	13081149	15971168	19758246	17159976	12846080	11471575	14280176	12041960	16324636	14267190	11227509	15025826	15839749	11160199	19448956	10996483	10866903	15047667	11522998	12887920	13264164	12967642	14004437	16351160
trizma acetate	5636265	21117	19187420	21117	21117	21117	21117	203229	21117	21117	21117	21117	21117	21117	126688	21117	21117	21117	21117	21117	21117	236192	21117	21117	21117	42234	920620	526147	172381	193649	21117	21117	21117	2.03145e+06	14802658	21117
benzoate	1.08848e+06	1129557	1138997	963699	1.61571e+06	1136781	2.29091e+06	1.87395e+06	1.08893e+06	2.02764e+06	2146781	1.33522e+06	1.18806e+06	656957	980060	1.38568e+06	1153613	1.16905e+06	1.13502e+06	1.22825e+06	1.04677e+06	2.45551e+06	1.07542e+06	880796	1.06551e+06	522378	1.2944e+06	1.11037e+06	1.02638e+06	1.11617e+06	1.01297e+06	2.21067e+06	1.21715e+06	1274441	694993	1.11949e+06
nicotinamide	1780043	1380385	1171529	2728784	2799859	1251013	2.02364e+06	1632520	1729581	1990273	1783004	2086118	2682750	1608696	2003461	1707239	1665776	2382357	1782076	1769212	3369630	1794917	1479123	1704500	1494112	1579709	1671844	2132829	2622715	2681844	2712337	1372410	2169121	2334398	1227713	1881312
picolinate	1253578	513504	1610783	832233	2191135	626295	1581219	3816186	2202475	1.04773e+06	1.81799e+06	922398	602694	2456981	1771931	1499076	2527250	1447175	1488281	2601493	3108681	2575525	550993	725578	1343803	569209	1675132	2343881	2313660	2337320	1238341	1974835	2332073	1319682	3.49117e+06	1314546
taurine	49987848	52766132	102813864	56481680	118056736	86351128	72755968	84674648	101652544	56744448	56410408	65698048	53541560	102223208	86936232	49777720	78955368	44099864	61858032	92471272	110941312	57784392	81951824	112860112	49241292	68523168	96477216	466903552	71188696	80149976	42506464	116047816	640352704	64096488	116989992	65971272
4-imidazoleacetate	4946673	1115048	1341830	1353155	1509154	1486927	220090	1241357	2200632	1175220	1786942	1491354	1516558	1401529	1492342	1507166	1003369	1.38076e+06	1647431	1416665	1018727	1483817	1.50931e+06	1690164	1106068	1216952	1235063	997633	1.45387e+06	1027384	1117358	1248088	1366785	987031	1464352	1.90996e+06
pyroglutamine*	97606016	111671704	142096704	102286800	118627352	119811040	82908104	90401352	96359856	67984224	125649304	87447496	92290448	120763816	104717464	128159592	103756672	108501648	89324192	113536816	112847384	82815096	104229632	106976272	118033536	109567800	126939024	261242320	37786816	76635528	121368240	114607848	79281120	60433168	123567008	132292544
5,6-dihydrothymine	652146	1522737	4619351	1651637	3.19387e+06	2419159	2129157	6222874	1553876	1618071	1555822	1.90245e+06	1238459	2768717	1809764	3.94426e+06	4075315	1961778	1713968	1164978	1881857	3431686	1447096	1103646	1327903	1375913	1889799	1131711	1809797	2937897	933335	2433323	1303620	1.77479e+06	1673960	1.01283e+06
(S)-a-amino-omega-caprolactam	3984445	4721073	5304756	2511760	3219517	3.81673e+06	5291845	5288584	5009103	3.74322e+06	5540758	4530796	4.10096e+06	4227813	6016897	4409036	3688972	4481927	4967313	4796032	5835490	5285906	6004611	4955820	5408857	3206278	5152287	4324727	3.95494e+06	4014916	3699923	4644550	4253045	3537742	4320991	4632073
5-oxoproline	112464872	128349480	131213720	139944432	126603744	122259952	114484592	120517488	146028688	133387048	123393016	113088088	141121344	130756424	109825184	112848016	123086592	130762432	125254776	137528240	161499472	177244528	128078984	137702160	120176240	111225216	111792040	143839088	110078840	118981272	150462544	110623240	166730496	142270064	111568392	117347328
pipecolate	522855168	66194104	25828330	122208784	187411728	24142026	95060704	123037720	103481760	103200352	47761644	44155776	135779792	42494568	64318440	77417088	20167772	204443344	28255222	60128888	40859900	221585008	72918584	331916224	167375952	18879202	122954456	139592080	207338880	149131504	115424624	299402336	48702872	39032552	55286392	43281580
N-methylproline	5410036	72457680	9377624	13479934	7756895	4236092	18430366	46897824	8975784	7826280	73834360	142516288	34804900	7.56005e+06	5409902	195838288	6544951	8437438	12492178	46956896	61039396	3.95286e+06	4240402	26387368	20031428	3.8176e+06	5.69057e+06	6055152	10028368	10841762	12771302	69462696	7112933	7.26122e+06	15062805	18947234
metformin	342144	342144	342144	342144	342144	342144	342144	342144	342144	342144	342144	342144	342144	342144	342144	342144	342144	342144	342144	342144	342144	342144	342144	342144	342144	342144	684288	342144	342144	342144	342144	342144	342144	342144	342144	342144
2-hydroxyglutarate	3506220	5296879	8031367	1616192	1140881	2811469	1953641	1801776	5709914	3955517	2075001	903947	2368452	8221265	1057223	1895392	7036578	8127970	6394774	5613709	6495396	2468668	5791719	5413829	4765679	7025122	6294816	1344205	1493054	7.84019e+06	8662876	1684972	3469734	2410604	1848004	1750751
citraconate/glutaconate	110367416	22263260	16335269	66447260	55121120	97970264	15527045	13864246	21668850	22956184	12275534	5543151	8651815	32372138	4381893	8603225	77197888	90968808	55292384	108750152	87856160	94183864	23551516	23010108	45105816	127059720	14878970	68294600	8.33244e+06	66927384	137264928	91960312	36381424	84481704	5.89669e+06	47887780
4-methyl-2-oxopentanoate	5880039	13546553	12105153	13408127	20023970	7.4698e+06	15315581	4.57688e+06	14165860	16733866	13488726	11843593	7066887	4.35086e+06	14743336	28732610	16240116	15621317	7.92292e+06	11189303	12518322	7.983e+06	7.68794e+06	10238515	10996143	9226373	17425624	11251156	21899364	6.94854e+06	9124661	11237898	13533034	4730804	15394720	7926711
3-methyl-2-oxovalerate	4935771	14136802	10732640	12686339	15856541	8267479	13240089	3.87178e+06	9192779	9546014	11442212	9502005	7789947	5719450	12346654	21289034	9577013	11446584	7.46556e+06	9150911	11197267	8550334	10421858	7.68562e+06	6597126	8.08588e+06	13302378	9803084	12113548	6327628	8776700	8344363	11480919	3968841	11330906	6.77329e+06
heptanoate (7:0)	566690	545914	1.02171e+06	288524	193558	259001	330113	312554	208090	409811	218227	96779.1	261216	731798	293837	311791	670273	1.45422e+06	590521	1.07124e+06	292956	461276	559064	1149106	614497	877819	1.13771e+06	390705	486949	263287	662576	301638	297941	279613	636111	248700
N-acetylputrescine	3121562	3315633	3567833	2435425	2744645	5402179	2690940	6250613	5003292	4430628	3707872	2453147	2323068	4788009	3.89745e+06	3215235	2.05519e+06	3181511	2906527	2507811	2790084	2179113	3685640	2685122	2001339	5.16391e+06	5949041	1911050	3339662	2412664	2513911	2.63117e+06	2430149	2656490	2277246	1952650
hydroxyproline	134044128	161335296	252853024	168408288	267036656	189875232	337787104	111037616	126245464	109550064	207037088	150236416	118072520	377285120	184541904	128251648	78508304	214454016	150411504	194821456	164692576	104297616	370472416	116803824	151921760	225167872	210477088	76361536	90377944	105765152	175215312	121741392	201385616	123353016	393155296	141919232
N-acetylalanine	3.74864e+06	3.45723e+06	4.41305e+06	2.88712e+06	3773692	4.83715e+06	4563801	5255631	3.55138e+06	3.62715e+06	4.19024e+06	3.08915e+06	5.03471e+06	3.96521e+06	3340102	4868774	4.06979e+06	3.78928e+06	3.29872e+06	4131527	4317133	3.77983e+06	5494572	3.29656e+06	3725094	4056475	3.55234e+06	2991338	4451122	4.31183e+06	3.18915e+06	4.14275e+06	3.39765e+06	3.97322e+06	3.46763e+06	3.88432e+06
propionylglycine (C3)	166656	73574.9	452990	96270	79515.1	529827	177193	162705	53077.4	334371	209697	39601.5	435157	66659.9	114271	70548.3	19800.7	147611	117171	88069.4	193091	152467	169393	55084.1	118703	399314	71056.1	19800.7	154622	86977.3	87676.5	174417	157565	103523	265081	126883
N-acetyl-beta-alanine	3.9731e+06	3591495	4644650	4322974	3924544	4479097	3.71633e+06	5493979	5079689	4649008	3580515	3238551	4468699	3.61026e+06	5246649	3868861	3.77758e+06	3370499	3837920	4407184	4370195	6209010	4875889	3.71897e+06	6608003	3728963	3606422	4306931	5382619	2995362	3225131	4650158	4884325	4825290	2518753	4534683
creatine	275400864	177068000	1795500800	207489920	246193024	870477056	287512096	238113296	301044832	225971120	624702656	241766800	269023744	764992384	200974624	450473760	164089952	190344288	257165696	282863136	195336176	190339584	431061792	270651392	168292176	459234304	461015104	985058624	99179800	162821296	176463840	520173952	208488336	122839312	553766336	238729344
beta-guanidinopropanoate	1543877	1718979	4612983	3363699	3607870	2088277	2553147	1693491	3788244	183084	2046514	3371960	2193803	1421660	2123355	5086595	900790	2968238	1695346	3472087	2688680	1750377	2177297	4522561	4368946	2337115	3128379	8150513	618801	1351181	1568377	4320826	2819130	1491353	1601558	2957192
leucine	523120960	825577216	733461120	840728832	963089600	635606464	905171648	497127648	752664256	650957312	969106880	760326912	711419008	674582016	781831424	1032920832	591911168	757268608	782553216	876827648	834013696	662222848	540895296	697227072	775855872	797695104	861449536	628029760	745270912	544056640	806952704	784667200	733681920	493202304	845494144	760026112
leucine	0	0	0	0	0	0	0	0	0	0	0	0	0	0	0	0	0	0	0	0	0	0	0	0	0	0	0	0	0	0	0	0	0	0	0	0
isoleucine	8791623	15162564	12056569	12127021	21862238	13284698	17641254	6577187	10908003	10157852	20441498	14001541	12122306	15597269	11952439	22908826	8616892	11808566	11215578	16196009	16733646	12620510	11424973	11090241	10810326	14970384	15237889	10371541	10486597	8310355	13598606	14861573	14608951	7529478	17193524	15365075
glutarate (C5-DC)	2644770	2310839	8476614	2196848	1.41362e+06	3338551	104842	1341512	3186154	4.16166e+06	240027	2223204	6371534	3120449	1022804	920640	3822722	1721291	2764157	936828	10958420	2288842	3.45734e+06	812882	3183840	454385	5.36725e+06	462385	697102	2925677	2554302	42254.5	4564049	1252372	1149787	4257513
dimethylmalonic acid	0	0	0	0	0	0	0	0	0	0	0	0	0	0	0	0	0	0	0	0	0	0	0	0	0	0	0	0	0	0	0	0	0	0	0	0
ethylmalonate	36315700	36790364	31415424	29851998	21906990	17115344	32845928	46570860	25184508	43432936	32056704	22476924	20204824	59782576	27060112	35643120	52032144	34854340	26077118	26654268	36111512	45657132	93933680	62853932	32088166	16151843	27772632	69428448	34828272	126761616	32782198	39478180	22350406	27303736	20274124	41507152
methylsuccinate	21846544	11661784	4679494	3537884	4281823	8526221	8310079	12599826	15923456	17997476	4033558	5370050	9838004	21944326	7.96999e+06	7424296	20519008	728638	17148428	18991000	34708684	26044656	12909947	18065952	16344619	6676830	12245320	17669304	9534924	47841072	11237851	9562733	10036496	16290161	7656949	21165560
N-carbamoylalanine	4071197	2556592	2718806	3026160	1882584	2361251	2654691	2387685	5488776	2529331	3627912	1889782	2495125	2620509	3135192	3236107	2540857	4464046	3124835	3.13382e+06	8958236	3217474	3136083	2664621	3719104	2517714	1.54928e+06	4017225	1539693	3549141	5283143	1647649	2329501	3710335	1.83945e+06	2226305
asparagine	132007656	202770976	152798688	147249520	154444336	140172560	117804872	115318976	113711520	107406488	266254176	154486080	117118536	134164568	162862256	155560816	108771416	131409832	104237656	142089392	171792080	136164704	124362984	160991648	132914192	146419200	238013680	84724928	122157000	109800608	158892544	180897072	133790184	100267840	171399616	179893136
N-carbamoylsarcosine	0	0	0	0	0	0	0	0	0	0	0	0	0	0	0	0	0	0	0	0	0	0	0	0	0	0	0	0	0	0	0	0	0	0	0	0
3-ureidopropionate	986747	1755923	1621951	561144	1038268	875880	1279840	5674372	1502134	1089006	1715987	1247239	1103799	1280795	1090990	1919024	3522932	1241595	1397420	850797	2132412	1779112	2313781	1187960	1711671	892080	1252823	2367928	2304471	1642365	722781	1254307	1051594	915441	1591986	944943
5-hydroxyhexanoate	179487	119925	793264	24351	156076	24351	1.10216e+06	120938	128799	24351	163536	24351	155369	480330	181863	167751	281728	290054	24351	232143	187879	726742	273079	228012	222922	244296	24351	137857	151837	301100	143487	135822	411686	216315	218480	24351
3-hydroxyhexanoate	2354565	3405475	2813913	2207239	2254858	1789264	3259134	3316746	1530612	2580480	1276409	1.64563e+06	1405837	4535537	2128537	5248692	6608127	2060420	3542138	1783739	4494204	2593465	2423732	1683491	5384911	1736624	2024364	3335669	942067	10147484	2106504	1595743	2174731	1803731	2537005	2209851
alpha-hydroxycaproate	0	0	0	0	0	0	0	0	0	0	0	0	0	0	0	0	0	0	0	0	0	0	0	0	0	0	0	0	0	0	0	0	0	0	0	0
2-hydroxy-3-methylvalerate	547607	865502	488121	304401	292905	505477	560724	734447	285329	160616	165769	442273	233729	995822	300081	801454	650737	276892	177027	243773	378416	188638	580477	270666	272829	443808	199553	247916	435919	590556	245762	204852	857588	134650	117372	221912
alpha-hydroxyisocaproate	249379	193334	275556	218825	201828	142375	300191	291593	287577	191807	108589	202619	186171	171354	160418	369769	308499	95078.2	160428	180163	347667	118372	192693	163874	131336	195849	176407	190195	207321	210331	152756	162897	258581	86391.6	144865	84363.9
ornithine	270592704	349243136	359364960	562469248	619123456	494741312	443126720	274798368	411748800	374170432	558532992	438993504	458078208	576616512	403200928	364644448	382877248	365800512	559066944	521297248	417997536	388379168	489994400	356394912	254260944	511795712	320121312	380055104	386489504	312778400	429667520	427004096	455288352	289200768	499646528	299987584
thioproline	18787104	14734508	13208839	16429214	22027824	10872798	14924334	6419953	14095188	8382096	25055960	15001848	14199057	15663956	20115356	18357536	13457571	13167056	15199721	11846956	14253739	14432508	10712492	15124212	14605574	13349022	18791896	10279251	7485818	15864147	16948336	16433334	13655978	11924158	15495009	16996804
aspartate	8168191	17892208	11125871	16571964	15781919	6927327	17216306	10353872	8167951	12905361	10346748	12913723	12631225	10668950	9079564	15371745	7875282	10245340	14250629	8910064	12013683	9202606	13222547	9872352	6.08773e+06	12790442	12893722	13284818	11068837	9145656	7230873	9555191	13491871	9451354	13753858	9624887
iminodiacetate (IDA)	52459904	44250284	54865992	71801920	76343800	45442464	63272840	59157936	82736568	56699832	50459872	42293412	67804576	42240636	72661376	71631120	44872488	77092736	51324784	48467828	85739592	64050720	39751184	47250524	58804416	51148176	59242828	44823588	67080376	43901396	171272352	58328728	43368640	57042092	39236696	48900812
indolin-2-one	6922785	8085882	6683741	3068661	6882211	8974944	4315296	7598465	8.03646e+06	7692720	7744190	2131802	8873730	4079200	6998376	5482342	6135690	3017945	7782918	5228454	6771213	7575212	7479312	6794398	6718577	9976717	7611302	5.31444e+06	4144116	3709421	4917856	5063153	7.42117e+06	5125227	5520386	4.14168e+06
malate	9352376	10395480	17618492	4715312	5.83259e+06	8.20924e+06	6737839	6.49785e+06	14059716	10636072	4249480	3.42978e+06	5146008	14119002	3.37796e+06	13516670	13394441	3.91351e+06	6444752	5494241	16362071	6.98765e+06	5.70479e+06	5.41574e+06	4.06794e+06	6.07637e+06	5925186	3.30862e+06	3.07109e+06	12620862	9037448	3894758	8600639	4574435	9216470	5741514
2,3-dihydroxyisovalerate	20026298	53613268	6.81625e+06	25885102	67606064	17968018	4998363	17827988	10620786	8581817	23224330	22380704	22503332	12240833	10344334	8605062	15395596	19054672	13036881	17492580	9679465	23420460	12893662	16629075	45476616	20972460	26535804	19385082	41861756	6.17004e+06	8204801	8512300	7.63795e+06	27818126	10012105	36833936
2,3-dihydroxy-2-methylbutyrate	825662	797529	675106	946869	820673	904688	975743	520767	884382	675106	715065	567665	913217	952261	677433	1.79403e+06	499761	1.46561e+06	604110	794859	1.20822e+06	1.52312e+06	738657	1.52795e+06	594570	952984	862762	980098	674643	656171	1.03452e+06	645646	1.25126e+06	521277	513618	721719
S-methylcysteine	1620246	1154711	1026714	2541110	825340	2140259	780493	1205804	1659222	2270123	665486	854324	1.47957e+06	1226507	1193116	1118383	1050470	2361738	547979	760224	1870017	1916709	1658126	4044792	2224249	938851	1678304	607147	1004696	1585209	846238	2390965	1322734	610342	1397765	1000363
adenine	257567	532443	397965	404321	366073	436670	468175	619999	348864	285902	494867	620169	401706	533064	112068	362429	625094	971634	283356	448665	1030510	831678	625593	603203	654736	542298	224136	565963	500023	269381	444797	759341	302056	379442	720995	777269
erythronate*	1151118336	1284861568	1198852480	1169223168	1126151168	1150902784	1197240448	1272042112	1262164352	1101448576	1308398720	1088991616	1260746624	1158378368	1231021312	1456663040	1220132224	1402745856	1438272384	1287990784	1407938816	1283395328	1065477056	1515828992	1483454720	1105362304	1503635840	1354913536	1270284160	932601472	1318740864	1128317696	1293582976	1785552128	1082068736	1164310912
threonate	258117856	456687584	200180144	308784256	432096224	266301568	286803168	283687808	412250048	770866176	448363040	480110624	360471424	300261248	671777216	326060192	252544896	578851008	549404928	356215936	383838944	471696928	246750480	683561792	656312448	183473680	923674176	348542240	766559296	262693616	629676608	385705920	299290528	763392896	563135296	579069056
hypoxanthine	656539	2210523	2.13642e+06	4.56768e+06	3.58236e+06	2023294	3.81026e+06	4.49115e+06	3147754	4458968	1.46932e+06	2.63645e+06	4882257	1.34644e+06	1379367	1.08827e+06	3.40814e+06	3.11202e+06	5.36154e+06	5595908	5.89474e+06	5861464	4.48508e+06	5959837	969114	2.02861e+06	1.20452e+06	2.01981e+06	3.09114e+06	1.65923e+06	6414489	2.62925e+06	2.06473e+06	2.85091e+06	1.69658e+06	981435
1-methylnicotinamide	2271304	1391837	5381850	2665694	2754636	4769779	4871936	12819772	5343524	13035616	1928792	4260462	6285696	1100972	9021127	3.85589e+06	6.04066e+06	2349219	7.2022e+06	2594079	2415538	4747711	4212008	2745497	3561025	4699373	4584670	5211838	5422704	6594724	2755640	1853834	5169636	8260895	2165595	2423014
trigonelline (N'-methylnicotinate)	575828032	88989832	174816496	177370704	128685848	620378112	73972232	159542880	158335520	229058672	69340656	117209968	164961440	107650752	65181536	88956488	317703712	464002048	188199824	317511168	385223712	426043488	117353976	210387776	335035232	641348224	87663384	300268320	131333808	337984000	299588000	236043024	248144816	415412640	73129080	254317776
anthranilate	1094215	923498	2558512	561990	1421698	1545093	920438	3110393	3286573	2230396	1405695	670280	1752400	1121246	2292453	842476	1343471	786948	1359825	2103698	1332880	1408409	1744300	1073807	1783685	2349489	1073590	1079287	1625551	1146913	1304244	950687	1520887	887115	1110349	564964
salicylate	70442240	84527648	3076895	28951196	108692960	1.69074e+06	6990822	92599528	6372459	358950880	90599944	6013365	281587424	7269039	52329620	38468624	9989383	1915275	27782604	2198982	3806517	2315797	938305	29477658	4280041	50743624	329451392	2284042	2.96751e+06	10560959	1.4016e+06	3894131	1819990	1060591	366617024	306049184
trans-urocanate	3133852	2222066	1701946	1046996	2738770	1164522	1429947	3110697	2292655	1890083	1983004	603064	1299665	1247801	900688	1494158	3643209	859767	1221239	1986075	1778180	2400546	4076850	2481391	2290057	1679004	2341707	1932966	1243852	2813669	1332195	1576376	2278095	1245507	1430740	1772987
cis-urocanate	1487214	926698	256601	79395	220039	361733	435852	390909	31609.4	234883	31609.4	157709	253354	236398	229892	98196.3	1.42205e+06	440780	154229	679131	196257	164875	377262	441243	687365	253354	284652	180156	274151	282500	260682	169973	329542	378091	31609.4	193565
N-methyltaurine	1142144	409766	1108400	1850530	28281	3261123	4611918	3535295	2356382	5514848	28281	3007125	2951268	3673292	14865164	3573975	1530632	3296156	3651299	1225154	2580590	319914	7673150	53002672	4529958	1968220	10564236	1221148	1389903	490256	6568840	4148428	5461473	684548	16959722	28281
1-methyl-5-imidazoleacetate	71666760	65017352	391323744	76454488	138782112	81603736	48795260	93635896	78180608	13238269	174846208	124792104	106308808	98579136	190031616	120337056	117900280	20729256	131314136	173889616	173153248	82944312	100247304	109862048	128596936	58320676	144152464	380218400	13355476	108977656	72327936	169414144	123250520	69163272	92153256	107839944
1-methyl-4-imidazoleacetate	22822620	18825920	20004976	32900170	21478194	22687604	22782304	26006010	26668792	24690322	33935968	20559356	17472146	32974804	33821192	25721456	17349014	16656951	20678504	22981832	14056409	28447216	24339694	26644602	21904556	24040314	18557184	20448850	21627160	17865542	21920470	23744232	40370568	19630808	23681508	29922180
imidazole propionate	1604115	1519080	8855108	2231272	5949843	4835997	2324750	3663328	57450060	1478418	4587697	7293930	5908309	7489820	3067393	3204225	1481697	1578221	1538459	2603989	1772646	1507336	3.75886e+06	3.71452e+06	1718693	8494774	5904567	10994993	738796	4340761	786914	1.89181e+06	2.04892e+06	1373130	1525032	3493047
phosphoethanolamine (PE)	2404197	4441826	2100583	2679534	2116247	2012626	3278674	1451266	1168796	962665	2008113	3.05249e+06	2729249	2016934	2398300	4081428	1.62471e+06	2208690	4784287	2640113	1970012	2371164	2137491	3071635	1067304	2306773	1708295	2908569	2295922	4226628	1359800	1656045	2517779	3.19161e+06	2513482	3920375
5-hydroxymethyl-2-furoic acid	180756	23136.3	23136.3	198258	23136.3	296360	98248.3	127331	23136.3	253881	215714	171275	77529	253449	23136.3	197719	143086	127242	102142	116454	325848	502980	23136.3	55711.6	168160	161004	23136.3	216375	161004	89546.9	856322	83621.6	96033.5	71327.9	23136.3	161781
ectoine	3.11002e+06	4701028	10562118	5.26552e+06	11381509	3362173	1669207	2236779	5494051	1839289	4669301	6539262	10043232	11527887	4117207	7171909	6551079	1968006	6820889	8447055	15343559	6351114	3415459	9027587	9606206	2896935	4.8684e+06	21078740	2.03903e+06	4399753	3944929	17309368	6065365	5404258	5889794	8686608
2-propyl-2-pentenoate (2-ene-valproate)	9759812	9759812	9759812	9759812	9759812	9759812	9759812	9759812	9759812	9759812	9759812	9759812	9759812	19519624	9759812	9759812	9759812	9759812	9759812	9759812	9759812	9759812	9759812	9759812	9759812	9759812	9759812	9759812	9759812	9759812	9759812	9759812	9759812	9759812	9759812	9759812
2-propyl-4-pentenoate (4-ene-valproate)	852000	852000	852000	852000	852000	852000	852000	852000	852000	852000	852000	852000	852000	1703999	852000	852000	852000	852000	852000	852000	852000	852000	852000	852000	852000	852000	852000	852000	852000	852000	852000	852000	852000	852000	852000	852000
3,4-methyleneheptanoate	109567	153243	303986	13332	52800.3	13332	866036	189246	13332	13332	13332	13332	121642	13332	13332	13332	469495	550483	428007	13332	307031	195080	274954	220565	472714	101264	13332	217468	13332	13332	89102.7	13332	13332	329219	13332	65102.5
2-butenoylglycine	620913	671554	596891	389604	33964.3	771472	140398	142807	33964.3	627280	33964.3	109680	764741	438988	200111	488473	390515	225818	205124	188783	780845	471368	466704	247502	277588	380037	276082	136875	81445.2	514303	197554	154528	117473	285014	353838	180969
6-oxopiperidine-2-carboxylate	420500	211707	372443	493669	591846	405557	520978	253713	729692	283428	102800	310648	395172	395172	523676	537072	390345	499583	210591	447818	812241	1.29714e+06	464630	429378	539143	444714	532285	669424	703671	785052	494278	712619	475995	401656	507768	533138
N-methylpipecolate	26745748	38165296	19815758	27638390	40883316	57945552	42565512	44700032	47323832	38627556	43570176	33954116	41500004	37731760	48608020	48680540	55034440	62754312	97176312	80677928	43446072	53007728	38973096	50586024	33735200	38070536	63521944	67990480	52463760	34290956	53995864	49694072	34555032	54144760	23482736	46171284
stachydrine	63551304	1562838912	95445488	136598928	140067744	82891264	304316768	280369952	307404032	88950736	1099503872	1812092032	658606912	180453328	25545700	2373814784	72555864	113301328	111945120	815701568	605203200	34765472	52911360	601971136	520569536	32272536	90537048	42546280	82845936	144952976	160230896	691701632	425137088	69666696	152305600	679799552
3-methylglutaconate	7108472	18053532	18972892	8464909	12152164	17843480	10086751	7675692	26419722	18181532	13308358	7002484	34465640	19056964	11813531	16962454	10299134	11630209	19368590	10657337	16636934	19110132	9662994	12764981	12689473	17503244	14668273	12194177	11436760	12475061	9928674	12143061	19330708	8540350	13199246	17123744
valproate (2-propylpentanoate)	1120479872	1120479872	1120479872	1120479872	1120479872	1120479872	1120479872	1120479872	1120479872	1120479872	1120479872	1120479872	1120479872	2240959744	1120479872	1120479872	1120479872	1120479872	1120479872	1120479872	1120479872	1120479872	1120479872	1120479872	1120479872	1120479872	1120479872	1120479872	1120479872	1120479872	1120479872	1120479872	1120479872	1120479872	1120479872	1120479872
caprylate (8:0)	5.963e+06	4008693	2323382	3.65147e+06	1.68751e+06	1.86304e+06	1.31094e+06	1.31883e+06	882438	1.86429e+06	705914	2734601	1.00104e+06	352957	1.91868e+06	4.14446e+06	2778733	1.72239e+06	5.01556e+06	1871360	7.63887e+06	1.14642e+06	2.3126e+06	3.5176e+06	12663518	1.32838e+06	2601285	1.62199e+06	1488310	62554224	3.18605e+06	1280485	11501184	2.11171e+06	837476	4.08078e+06
N-acetyl-cadaverine	0	0	0	0	0	0	0	0	0	0	0	0	0	0	0	0	0	0	0	0	0	0	0	0	0	0	0	0	0	0	0	0	0	0	0	0
alpha-ketoglutaramate*	85534856	154917088	134337696	31212016	98625128	117381912	82083504	48143576	195694464	32271644	48922744	62195536	56970192	46258704	159209952	68081528	80919592	32059424	108496200	68561136	105545608	86517448	74486704	113839704	74939528	92151304	54727160	60229584	29142084	29806052	52229920	102507264	160342672	57228760	86314744	47575672
3-formylindole	4786700	3751982	3148841	3.738e+06	7749337	3516217	3222580	1888390	2787572	2330443	4547785	4814821	3613254	2469030	7714315	3028190	5060108	5068015	3619922	3801170	3508648	2413606	2730886	7669666	6398963	2480986	11036399	3120850	3.39389e+06	2132395	3.60205e+06	4495168	2745072	3005436	4.17346e+06	5337221
butyrylglycine (C4)	360525	135225	123430	98658.1	247687	224527	137554	96753.3	82474.3	89394.6	83129.1	75597.2	147388	261765	160817	177602	104896	133055	62452.4	48694	132027	155821	159504	110093	94189.1	130999	57718.2	53608.9	74347.3	311322	119191	68889.5	52047	138463	113665	133101
isobutyrylglycine (C4)	1.07241e+06	667268	2618652	382812	1.08878e+06	2.19158e+06	777658	568120	860276	1.84115e+06	1913303	559222	2.07256e+06	6.02768e+06	558831	415119	275894	2.09701e+06	843831	1.40514e+06	1.73444e+06	2.04275e+06	1923175	1.27475e+06	878298	2.54141e+06	1.10355e+06	592209	788220	772994	1.30328e+06	650486	723163	835000	1.53472e+06	999166
4-acetamidobutanoate	94702120	88864544	122241864	47003400	63174152	84603504	84701040	101997888	143405216	91396640	129498432	79936160	100356872	110538728	117591704	91480056	66012304	113516256	100084008	94053176	96064864	95199488	109365664	102554480	80862704	78709056	117093080	96268416	97714576	64577776	78862480	98449216	90080944	94252024	89916640	83344176
N-methylhydroxyproline	654722	5011680	793882	1353134	638755	589690	2118990	3692145	746060	1025296	7324318	20579412	3768926	411447	516401	12526503	660921	1566623	2004027	5686870	5630924	97519	492879	1381316	3307898	744465	980093	640236	958886	669513	1074813	10667958	987437	692621	919028	1677834
4-guanidinobutanoate	3487496	2763744	2097445	1179519	2661544	1805759	4316392	2523451	3.79576e+06	2750351	4569484	3279752	2017961	918899	1623042	1660396	1132751	4688151	1.91924e+06	4051220	2636644	2713615	1361951	4826263	3824273	1439429	5843734	284997280	1661823	1428107	3055461	1313146	119647872	931243	2621778	9426622
deoxycarnitine	37946328	56606928	52314728	40761424	65803552	47864696	64551136	58830640	112834528	57732928	36621964	38955452	39524020	33569436	51675856	44275828	39147292	47592264	42873088	51477440	53130468	34025864	49665948	53736508	48424536	34844960	64185292	49826400	30284448	41083680	56141136	52297552	57710728	40370136	27229040	39214256
2-aminoheptanoate	1848705	4725822	1.84972e+06	4997910	2.03382e+06	1977601	3.84162e+06	1381269	1915361	2784704	1604048	1493994	1503558	2687870	717804	2.00725e+06	790180	4360972	1376785	1075350	686445	1635653	839169	2161384	2190785	1569108	2936456	1070283	1123034	1393038	1206482	2079056	2453993	850766	1847660	1534595
N,N-dimethyl-5-aminovalerate	1829436	3779769	1081054	1160151	2.00897e+06	1920891	493549	1.85312e+06	1835574	5402761	2524274	2749078	1286170	1056542	1069356	6.48471e+06	3596987	701224	2002155	3.63542e+06	1451947	4389927	463180	1372134	2333942	2708132	985204	3085063	1.98287e+06	1153022	2.01665e+06	1105306	1.59783e+06	6016320	4633393	1235297
spermidine	96931	273992	344778	248607	388188	190326	119461	355715	146190	240924	1017757	182095	97498	128674	439197	458849	376594	216736	216994	108717	256433	158437	295108	167722	198133	156220	403587	365064	199246	428522	164698	316455	102817	280097	338373	228461
alpha-ketoglutarate	170967856	140589136	316574176	85174736	98683424	110486384	88457400	128925688	192283648	169401552	47551048	58119656	109080576	309561568	78902592	150676448	290155072	68742888	132910840	69001256	386315872	107417152	102659112	55850532	83222312	70333872	79087424	58058116	77374680	209846848	112401648	52385932	104132856	77088344	122072720	105429544
adipate	7.21508e+06	2915714	4401584	1450507	1300832	97519	5385415	1582009	3939678	4501411	1077494	428939	1893896	15604347	1254252	2804010	6395414	1110907	5400839	2770935	11976781	4539538	2240436	1340741	3663234	1446663	1762066	1287670	926022	34869728	7524158	1225938	2614418	3.53932e+06	1198555	3.55447e+06
3-methylglutarate/2-methylglutarate	3172774	6158880	9528562	1193887	1411154	5697669	1750044	956214	7.87256e+06	8.09715e+06	2054100	629931	10131503	9776910	2580057	2857478	3.76527e+06	1850481	5391527	2194878	9161769	7220419	2389064	3158815	3501882	4.01197e+06	4494933	1313330	1481008	4164034	2554773	2390177	2775424	2687736	2961220	5749640
2,3-dimethylsuccinate	0	0	0	0	0	0	0	0	0	0	0	0	0	0	0	0	0	0	0	0	0	0	0	0	0	0	0	0	0	0	0	0	0	0	0	0
glutamine	1310867456	1684904064	1919011584	1837343744	1664469376	1742753408	1520728960	1488023168	1508164864	1576599552	1887141504	1741801728	1445072640	1604855680	1508262912	1502869504	1411202944	1358866176	1325507968	1546441216	1444008576	1448304896	1181571072	1557814656	1439298688	1499234304	1460083712	990668672	1174793856	1420504064	1520241792	1691719680	1872407808	1224840320	1678390528	1484570624
4-ureidobutyrate	0	0	0	0	0	0	0	0	0	0	0	0	0	0	0	0	0	0	0	0	0	0	0	0	0	0	0	0	0	0	0	0	0	0	0	0
lysine	488559264	599581440	688425216	702414400	750762944	525510336	687147776	363060672	815633344	523008192	579574400	597046784	550634048	551973120	658864384	616580544	420461568	628854848	412261408	718575168	524279456	615801920	484956352	523236032	573688896	535829440	778467200	312310912	496328352	438871104	565218176	846156032	573279872	465675136	540962624	506636000
N-oxalyl glycine (NOG)	0	0	0	0	0	0	0	0	0	0	0	0	0	0	0	0	0	0	0	0	0	0	0	0	0	0	0	0	0	0	0	0	0	0	0	0
glutamate	145359680	364553760	408170784	381372928	492365280	176404112	431859360	318179680	301456960	432576576	217023680	291353760	354756384	319977888	234596592	464346336	172948400	318594368	352516704	207088592	247360208	239156224	246787744	201172624	220936848	207210400	313875360	273376736	239477664	177596192	186307232	344157280	343764480	197845712	354328672	246200064
N-acetylserine	132127280	140326752	137594624	109842664	148734256	138208976	126376160	182670432	125073808	107329192	129932344	112341448	167275728	147347280	131665632	145396080	128843672	134021024	122884120	123759112	158163520	166215312	167616224	153680352	150077504	101654960	138296144	128274472	126337176	128271240	113825888	133033008	153179776	117158784	132876280	156981184
hydroxyasparagine	13453839	15613846	19169192	12800399	11698912	13402285	18284864	14490666	22858836	14382018	14387159	16921904	16292492	17279912	15799316	21096436	13634762	17283700	16613431	18082276	13308443	15042182	12927438	13930553	15512029	14537275	15239354	12641145	12941690	14271053	12768006	17167616	14966233	11954988	15558146	12277071
pantoate	847372	808707	1.05231e+06	500266	1.14971e+06	840504	976514	726315	1.23403e+06	1.92844e+06	839299	1.43666e+06	842766	740970	901940	807214	1.1107e+06	1482616	918948	1.07087e+06	1.32649e+06	1.58021e+06	612639	910398	3.26985e+06	656352	1.12951e+06	1.56358e+06	1.81531e+06	1.81006e+06	1.71758e+06	724260	3.68179e+06	1.59559e+06	1.27358e+06	2.35599e+06
methionine	220168832	267663856	329354112	256062192	377502592	222638592	222621184	206853296	254660064	178929072	431315808	222853968	258785456	245489280	229883568	315548384	201532640	249494704	173502800	223485488	267018672	215157104	203461760	232447712	244894480	252535744	349299648	160636640	193035024	187735552	315770976	286167104	288718496	181969312	358434400	258237824
1-methyladenine	0	0	0	0	0	0	0	0	0	0	0	0	0	0	0	0	0	0	0	0	0	0	0	0	0	0	0	0	0	0	0	0	0	0	0	0
tartarate	2.89368e+06	51238580	610832	9752936	10945233	8967851	34938.8	2.95317e+06	197124	1.98049e+06	13950780	1.59848e+06	8874144	7579608	2281121	2.07417e+06	1.14237e+06	34938.8	11243619	3006010	3.7444e+06	516552	2.23625e+06	1.88129e+06	5.40157e+06	5.44035e+06	40359768	18149160	720692	66294024	605687	1.78097e+06	470696	2.24467e+06	3.05316e+06	3.887e+06
2-hydroxy-4-(methylthio)butanoic acid	2065003	1644756	1163829	1336414	1095212	1338274	1496346	3276015	1542741	353983	647133	958382	1456227	2333707	851553	2118705	1329794	217019	686269	418089	1146006	385955	1442150	561222	589703	1691607	308861	583279	646398	1542851	418272	733570	1669992	299487	277895	433563
3-phenylpropionate (hydrocinnamate)	400935	447405	360075	13411.7	126796	262460	350131	1.05262e+06	13411.7	417213	243689	13411.7	206325	13411.7	293457	53345.6	237780	908413	115561	244284	26823.3	330704	79217.5	218678	720732	532741	85581.8	112981	381326	163143	288996	499144	184386	115635	13411.7	77635
S-methylcysteine sulfoxide	11204146	5739407	6844430	14974479	7093002	19637240	4362463	5701168	18466036	20153920	4493381	6558746	10770237	14679676	11382119	4418187	8153911	18439736	3718489	4978845	9137092	14643609	13568758	43735868	10347272	6823696	26501354	5712922	8640971	8283211	4522898	14721607	11901634	4508576	10861717	7400571
4-acetamidophenol	2.28749e+06	10287876	45138.2	2.12521e+06	45138.2	363735	45138.2	80696896	45138.2	5.89664e+06	38879372	45138.2	13751187	90276.3	3741762	1.54315e+06	2148985	45138.2	5.09315e+06	1.32836e+06	1.69815e+06	2.75482e+06	638830	45138.2	2.49247e+06	45138.2	15285087	1.31856e+06	247243	3313238	248850	45138.2	45138.2	45138.2	45138.2	49329260
mercaptopurine	0	0	0	0	0	0	0	0	0	0	0	0	0	0	0	0	0	0	0	0	0	0	0	0	0	0	0	0	0	0	0	0	0	0	0	0
oxypurinol	155141984	155141984	155141984	155141984	155141984	155141984	155141984	155141984	155141984	155141984	155141984	155141984	155141984	155141984	155141984	155141984	155141984	155141984	155141984	155141984	155141984	155141984	155141984	155141984	155141984	155141984	155141984	155141984	155141984	155141984	155141984	155141984	155141984	155141984	155141984	310283968
xanthine	3.84861e+06	7845332	12562760	9790046	19443396	4977062	10656433	6087632	7.90461e+06	13602783	1032448	10532206	10576764	5083953	8302870	5092580	12859675	11638308	7.617e+06	2451002	4270823	5824745	3942517	5111186	1.02428e+06	4061215	4558753	4164645	9429450	3768022	13142902	5670718	8.14119e+06	10396596	8552498	21860256
2-hydroxyphenylacetate	14762360	12622315	7684814	8851807	24505670	12034271	15238114	12099948	10263142	5.67548e+06	37411280	7435559	13692225	13582760	16583560	7981788	17629432	10395177	12831394	17244316	14325393	19099052	10176306	23095916	15830581	10820217	15406064	12953054	9956696	12137033	11043438	12438907	7509066	10948965	11520175	16849332
4-hydroxyphenylacetate	9701238	491331	2.00261e+06	428579	3.32796e+06	2333354	1.16638e+06	1.47871e+06	6.23051e+06	1.11364e+06	4.15877e+06	3300826	2.08039e+06	1.0833e+06	1.60712e+06	2977583	717501	963059	1615961	2.01875e+06	1218255	1.4245e+06	1.9067e+06	1.74907e+06	1.16669e+06	1.28098e+06	1059513	1.32316e+06	1.0279e+06	1586816	661249	694426	1531803	830714	1.04626e+06	1.29994e+06
3-hydroxyphenylacetate	0	0	0	0	0	0	0	0	0	0	0	0	0	0	0	0	0	0	0	0	0	0	0	0	0	0	0	0	0	0	0	0	0	0	0	0
N1-Methyl-2-pyridone-5-carboxamide	7.79269e+06	10432629	20763832	11542128	25717526	11131672	11605454	18474674	19950174	28308714	16602303	23734956	9257514	11680456	25197416	17748352	17215836	18730844	15476085	15223615	16023060	25628124	14455074	14579755	24113456	7787012	24664568	24244922	26369134	13460349	19082066	12192306	28869302	18122946	28065906	17616832
N1-Methyl-4-pyridone-3-carboxamide	21117150	30636402	63986044	41291040	82709616	37710160	41954992	68125648	59159372	93066504	57849104	69345024	29763956	39162544	59017404	64022760	37742236	108996224	41118172	58681788	56701108	91377456	32731180	48625404	74507928	26950508	71305808	65163804	103118664	35418692	76792448	35701192	85623216	51715924	87246992	59748208
arabitol/xylitol	26253972	41126856	19972954	29572948	26572838	28830904	25969768	28972828	27933282	20753942	31363910	28546592	26256338	34176816	29910152	38727320	29515250	21127592	28492234	17884428	24794838	33666916	21477104	25193664	28645370	20872620	31248874	31078532	27659184	23870128	27436420	22381276	23189388	22829172	14621584	38223224
ribitol	548962	1197292	496924	748845	481022	438783	584011	1.01053e+06	681374	457865	413412	648356	519570	618139	548920	956854	748910	385261	565943	258172	539373	426380	598358	295671	518162	346560	431125	443270	597371	468603	397112	322731	340453	377107	269088	490866
cysteine sulfinic acid	0	0	0	0	0	0	0	0	0	0	0	0	0	0	0	0	0	0	0	0	0	0	0	0	0	0	0	0	0	0	0	0	0	0	0	0
2,6-dihydroxybenzoic acid	2582253	4.5273e+06	3991448	5119380	2.3094e+06	1.51283e+06	5.95812e+06	6263971	7348304	7453037	23702172	11776931	5601614	3.55846e+06	2322610	5.09299e+06	9228507	9572749	4477981	3452652	7586835	4906386	793437	9225192	5230660	2031664	2753147	3.00894e+06	5.77607e+06	4.25879e+06	5258119	5054125	2.77885e+06	2225304	3.59318e+06	4.84733e+06
gentisate	1943924	1123907	234655	1066233	3475899	1057642	2028580	2669684	1.64675e+06	1541290	2933162	462241	2.77979e+06	378977	1336691	1454031	2462090	1036033	3579168	744828	1966578	959562	898052	2903451	1055233	2118011	3839314	1.40106e+06	788529	1806753	625855	1251467	1584524	2025569	3836467	9418650
cyclo(gly-pro)	526326	1222354	586970	1204759	1.4103e+06	1425488	1593223	34506472	931385	550963	468146	475951	340023	1704067	609621	908797	483463	1755724	748610	1297899	1.467e+06	1158606	2256533	670864	568984	1138481	754868	1295561	10543927	507710	1292706	564851	926056	859985	477210	682328
histidine	19643064	16958992	18938348	19721722	19482422	18147148	16065887	13150473	15657554	18418472	21974464	22204896	16946628	15110882	16356263	19146472	20151272	15781015	16861442	21821824	17917720	12815077	14975044	18390076	19838288	16198306	18341164	7.7253e+06	16653529	15196787	17803916	18630816	19035484	14091210	21033258	21026658
4-chlorobenzoic acid	172493	151163	218152	115457	237012	279012	149099	225080	181951	284411	164364	179870	238988	167120	154765	157389	215780	180546	215516	186285	252344	179708	191072	183889	172736	187008	173730	188292	163928	166392	216015	131203	197350	185662	167289	221692
orotate	7449307	6691959	2747099	3073234	5960434	12870974	2973233	9733215	3351400	3143080	6167760	5062831	4823363	5349223	4505957	3359125	6634520	2495314	3676381	3940110	8518270	7988128	9894214	4041118	6057396	7899311	7231532	5159873	5883889	4523987	3683995	6076071	3245573	14189959	3224691	177074720
imidazole lactate	24272376	20584538	41164984	13293459	10833540	31061996	18970732	9303652	29753062	10384402	15378544	18019270	19426388	41416540	9305617	23386326	5787748	7579704	12384908	15870631	5.70769e+06	6752847	23003376	13743670	7.713e+06	22153502	12207259	59426264	3075822	13781326	10428825	23582054	7.35255e+06	10563995	14001492	5.99245e+06
2-oxo-1-pyrrolidinepropionate	0	0	0	0	0	0	0	0	0	0	0	0	0	0	0	0	0	0	0	0	0	0	0	0	0	0	0	0	0	0	0	0	0	0	0	0
tigloylglycine	5802582	3288541	11975022	1285052	2364039	8783061	2024138	4894792	2805822	7852648	5001639	2187531	12188651	15266301	4834337	2305217	2.97343e+06	4336768	6.89006e+06	4980268	9896704	7074215	7463052	5500395	4163886	5677943	4710834	2253777	4551375	3322189	4961373	3348217	2155418	4381777	5443855	5375492
3-methylcrotonylglycine	2146177	1400370	3697932	558670	1455102	3.04426e+06	991676	1.93217e+06	1465189	3595207	2683780	901505	5779298	20727168	1665021	517239	832133	2409057	2738073	1961604	4430243	3032088	4445307	3389473	2398965	1.97922e+06	1997834	1061453	2412026	1472556	3387418	1242917	888169	2431911	1906804	2907986
N-acetylproline	3224140	6901432	4597383	4251919	6111098	7101009	16527934	3902393	13530035	9450578	6149559	3425976	14230783	29911040	7132074	6132280	3725991	16543769	5384035	7776213	6023777	13492599	4533210	9014839	8816064	3926024	9593897	6074456	5.46703e+06	6979179	8469010	17119260	2452232	35862.5	3798287	7423818
homostachydrine*	8085761	13905457	5169392	6.68453e+06	4906565	3843598	13080305	7559019	27636220	6.22931e+06	4723882	12143968	4130230	11551896	6141956	6262906	4402911	5867778	16368219	11168616	3778686	3960390	4387003	6850502	10268137	2738596	6211804	7444743	14639374	2594997	9707615	3795446	6167996	11814324	3061102	21241864
dihydroorotate	2879435	4014913	3.27004e+06	3170317	7556401	10409053	3014998	6385908	4592947	6308723	4565197	4275145	4762261	2559539	4218583	2934460	5707836	5327380	3694431	6823064	5335995	4827500	6305740	4746833	7953410	5160875	5717997	1718424	4302995	2322335	8932143	7882339	4315014	6162271	4372448	10837615
allantoin	13282101	26512676	17028064	21227384	17832832	17686258	14128900	13413875	17796404	16260409	35452688	17581732	18394060	14989579	19851584	21354900	21112634	23657086	23235094	13967917	12225457	15867641	12577997	23722808	22925026	14717657	20893460	12898684	15872842	9164209	14024993	18801984	12854363	10908756	20094556	26731092
heptenedioate (C7:1-DC)*	24213456	35118660	12618932	7277954	13626909	204474	19672414	22710476	28753358	18579290	4803394	11609942	21199352	19687934	8128196	21155948	42418624	20921566	26794608	25905600	34917152	26641532	18819110	9683436	66067908	9977788	10600404	31870792	6670158	28878732	37985176	18473508	29054544	21514520	9306266	24541192
2-ketocaprylate	362694	593440	358321	638240	379778	338243	1.16353e+06	649680	231835	1.14948e+06	433652	381495	656410	56751	306383	249769	931267	989881	397859	318063	389859	503311	441417	1.22742e+06	855076	113502	626700	1.35891e+06	242091	1.05148e+06	924555	512911	379299	304230	638621	449163
pelargonate (9:0)	2.29645e+06	11686282	13729997	2.1845e+06	1.80011e+06	2.42325e+06	3.78149e+06	3.75532e+06	4.81912e+06	2.03459e+06	1.09384e+06	1642005	3.36779e+06	10584198	1.61674e+06	1.89912e+06	11119705	21639250	12028802	17733504	2588475	1.37171e+06	10924595	24857766	13599651	16808058	12557870	1.79841e+06	2.0663e+06	3470833	12016102	1.39096e+06	2212711	2063714	3.74729e+06	2.42287e+06
3-hydroxystachydrine*	4260237	128555232	10325356	11276787	4498071	15221459	9530644	3152466	17721868	8475811	124349968	140885856	26016256	113070	113070	159811664	4541340	9025647	113070	76625464	70894680	1238523	113070	63566040	51018376	7801804	113070	1726523	113070	113070	20355432	106773312	34657196	26476564	17077270	53378004
betonicine	2898166	7.28199e+06	2489898	2548309	7601485	14536498	12529472	13699541	13269337	5797782	129939	129939	6.48503e+06	19399886	5518640	129939	2803985	6632551	136955376	129939	129939	2914211	13101491	29713376	6.46296e+06	10391839	23058282	3.63679e+06	74829592	91442528	129939	10312766	4973955	2504175	3.98934e+06	19978748
N-acetylvaline	436753	420480	534263	321937	536523	482731	527895	538484	505435	439225	534954	423339	526158	475783	395330	628164	483618	442434	409891	452070	589043	577808	653570	400230	423208	433049	457640	418733	615309	498378	357722	422759	401049	474104	428480	534607
2-methylbutyrylglycine (C5)	359646	259465	971681	94668.3	203518	691674	258270	355440	331670	658365	351294	178532	697319	1.26321e+06	324821	167935	111648	419755	300606	318789	767401	545664	872933	268867	353496	336065	248317	172957	252078	294349	446494	244962	169954	445520	389296	339899
isovalerylglycine	4.06237e+06	868571	3.45456e+06	268937	807276	2059268	1.18249e+06	749866	1.39192e+06	2.31513e+06	3.31757e+06	545678	4868766	6.78005e+06	811970	564319	653702	2.47825e+06	1.8782e+06	1554058	6.72898e+06	3484694	2.85669e+06	3.84358e+06	2.09651e+06	1.96726e+06	1169765	589076	875394	1.04484e+06	1.65908e+06	992281	924844	990011	1.50553e+06	1.59419e+06
pregabalin	248671	23430.5	23430.5	233714496	678830	23430.5	23430.5	23430.5	23430.5	23430.5	23430.5	23430.5	23430.5	419637	248764	23430.5	23430.5	23430.5	150658	23430.5	23430.5	23430.5	23430.5	23430.5	23430.5	23430.5	23430.5	23430.5	23430.5	23430.5	23430.5	23430.5	23430.5	91248	270108800	46861
2-aminooctanoate	121479	260236	246297	230520	129296	73687	352551	390962	203947	297931	139105	163003	267198	169430	26230.5	147274	272535	315325	231742	137293	180903	263691	103333	326343	296945	52461	126817	175935	72030	285595	437161	99378	362704	118113	568466	185051
N,N,N-trimethyl-5-aminovalerate	75940200	76869944	47178404	52897760	35923232	49897080	74466864	48460204	37211876	22788930	31385228	48466048	42707072	40154532	80270984	62515684	30590808	52728264	90052000	53459620	33566660	30695342	35994116	23284806	62872992	38628464	36678368	45786016	13830524	43558828	54305644	33286470	64081936	57204988	14309995	45581524
2-oxoadipate	0	0	0	0	0	0	0	0	0	0	0	0	0	0	0	0	0	0	0	0	0	0	0	0	0	0	0	0	0	0	0	0	0	0	0	0
pimelate (C7-DC)	3642622	5054846	4203222	947564	997496	1186742	21130656	5024164	2142880	3155301	2097599	1134255	3620229	7.97318e+06	1710236	3119503	3316309	7606106	3325170	2113167	3782925	4025873	2887717	4807040	9250162	1321701	61047.5	3072059	2924750	6403348	6519496	2215372	2301449	2630185	3602588	2673095
3-methyladipate	5193766	4861612	9965910	969365	3403868	10725573	6975182	3860929	4.16609e+06	6214183	1712236	3204331	4497839	14662911	3405838	3811623	6137234	4444379	5433329	5014745	6840090	4251726	6511982	4167234	7005536	3662456	19544202	6384495	3173131	5593990	5438003	4131265	3818444	5181924	10041333	5147282
N-carbamoylvaline	0	0	0	0	0	0	0	0	0	0	0	0	0	0	0	0	0	0	0	0	0	0	0	0	0	0	0	0	0	0	0	0	0	0	0	0
3-hydroxyvalproate	14458158	14458158	14458158	14458158	14458158	14458158	14458158	14458158	14458158	14458158	14458158	14458158	14458158	28916316	14458158	14458158	14458158	14458158	14458158	14458158	14458158	14458158	14458158	14458158	14458158	14458158	14458158	14458158	14458158	14458158	14458158	14458158	14458158	14458158	14458158	14458158
5-hydroxyvalproate	12654588	12654588	12654588	12654588	12654588	12654588	12654588	12654588	12654588	12654588	12654588	12654588	12654588	25309176	12654588	12654588	12654588	12654588	12654588	12654588	12654588	12654588	12654588	12654588	12654588	12654588	12654588	12654588	12654588	12654588	12654588	12654588	12654588	12654588	12654588	12654588
3-hydroxyoctanoate	213160	188799	211194	171687	402757	246906	396740	284243	176821	341325	71283.6	134142	176110	133147	151647	494018	524089	170638	195596	208801	528655	300738	246105	283764	657390	249040	225631	311996	212105	1.23818e+06	372030	350294	201449	141071	233520	278716
2-hydroxyoctanoate	269801	449441	224853	256512	237058	165414	633168	480729	165084	362484	256884	211301	278517	280348	132135	150894	418103	501845	230534	248172	329648	371219	262395	370652	564436	160980	351752	443770	127209	335888	610468	262775	240739	172582	312789	249068
7-hydroxyoctanoate	121609	24021.2	119322	8.1933e+06	24021.2	24021.2	281951	24021.2	24021.2	7.08298e+06	24021.2	111399	24021.2	343806	381699	219394	24021.2	24021.2	414648	48042.3	117884	24021.2	306941	24021.2	450829	842558	3.23264e+06	24021.2	2.71157e+06	24021.2	235007	24021.2	331931	24021.2	24021.2	24021.2
N6-methyllysine	27311718	47579916	35506436	26318876	50672948	119279688	38514968	49773888	40748972	53403208	49250864	36295948	24185356	35478560	59167836	44037008	87795968	42518488	57631036	78202568	38598976	47830132	35877600	42107128	22904026	87696040	47384352	26219136	41263952	47691272	46603852	50998424	30065530	35229076	24319200	36207468
indole-3-carboxylate	42548	49040.2	85540.2	22387.3	7327.07	45050.8	7327.07	106592	7327.07	75705.8	7327.07	59689	90953.2	7327.07	72240.4	30129.6	87291.4	61676.6	56282.8	7327.07	14654.1	64935.7	61023.3	49287.6	23221.1	7327.07	28766.3	7327.07	62730.3	7327.07	109413	7327.07	7327.07	64621.9	7327.07	59903
S-allylcysteine	576260	89445	44722.5	1000601	5925880	733159	2863558	44722.5	1036624	1714272	44722.5	44722.5	372697	22690976	1276282	4090040	44722.5	557147	2232183	462548	5178074	44722.5	1493407	2614296	7936418	1802632	920618	44722.5	44722.5	351656	44722.5	44722.5	17439896	44722.5	1431679	44722.5
N-acetylthreonine	5.58725e+06	8.36613e+06	6.72926e+06	5.07403e+06	8507263	7670787	8501611	7268046	7873795	4759007	10741637	7458445	9232041	7530550	6.75438e+06	11348441	6810402	7.6877e+06	7475201	8.21509e+06	9156191	8.33233e+06	7.98389e+06	10639409	9017537	6.13578e+06	10162442	7.33449e+06	8702724	6.96746e+06	5.30028e+06	8617053	7.13864e+06	6.4079e+06	6.55861e+06	8996233
3-hydroxybutyroylglycine	28711786	36447104	34996556	16250959	7708558	31327994	7568592	5.74753e+06	8800322	26934796	5967953	9080149	55959380	19579428	9283915	15713664	16115523	21517824	8613121	12735914	49127436	29364984	17258804	21572524	18883832	20244806	15131769	8802498	2370090	17084900	6842740	15860820	9602381	15744298	26172992	22325312
2-aminoadipate	2119260	3038002	1707872	2802252	13658858	1844589	4794644	1571979	1775245	1903007	2006445	2245638	3020227	2212855	2374020	3786086	1874508	2318306	2944381	3525232	3992338	2339162	2402180	1239829	3851761	2786226	5726729	1644726	1324036	1954311	2883178	2417189	2154757	1918489	3515079	2761680
carnitine	486487968	536797536	459840544	462699680	554515840	478474624	602264832	410964928	604692608	477509216	326284448	453913248	408313760	325827616	449497312	455407776	295756608	573484224	493506944	528014720	433479552	330898496	479196384	481704224	522728992	397360128	557178944	524202400	327708864	306644128	543893952	424326368	470206688	425496160	222444416	371133632
4-hydroxy-2-oxoglutaric acid	1155492	1254241	69591	752562	302617	734393	69591	443088	368293	1055859	69591	1314951	830379	851705	889005	1402252	562722	69591	546097	69591	980286	370456	382674	69591	363038	69591	1049863	435612	1065012	69591	336090	69591	948562	1.56239e+06	69591	712622
carboxysuccinate	0	0	0	0	0	0	0	0	0	0	0	0	0	0	0	0	0	0	0	0	0	0	0	0	0	0	0	0	0	0	0	0	0	0	0	0
4-hydroxycoumarin	628301	24085.7	24085.7	150705	24085.7	24085.7	157193	219588	750368	156242	445767	24085.7	504268	494170	89508	24085.7	161698	344823	102776	24085.7	170640	1.55247e+06	24085.7	159715	442277	24085.7	48171.3	448854	1.00461e+06	24085.7	463307	77742.4	143085	144131	24085.7	158248
2-hydroxyadipate	6866474	4462782	1415859	2693784	2644127	265750	265750	5471745	1026743	7821055	265750	5084043	7060423	4217005	3384102	6611379	4045296	659458	7222855	265750	8665928	7013018	6722865	265750	7187211	265750	12713262	4797922	8202936	2179654	6724656	265750	5648723	6054865	265750	4.08177e+06
3-hydroxyadipate*	17878236	11197214	9692103	1676562	297811	126992	7127262	4063701	1124653	6558758	3139868	253984	6518737	721010	5567055	126992	5845665	6158405	3920367	7711158	22355616	851194	4460431	9804211	29748806	7350512	2075903	126992	13268183	6501089	3379582	6505808	930103	1419059	12258771	17784444
3-hydroxy-3-methylglutarate	142412960	132177000	257078784	42379676	74647088	123977248	92676888	108286176	167114000	209727920	101267400	33617616	137402592	241181840	131630200	123308472	183172352	54131732	164531776	101786904	249999392	154791120	97175024	87380016	90671744	105323968	171904816	55380708	112446504	220562672	100752320	55067224	148394112	104392080	141514464	92893376
5-hydroxylysine	1634691	2469669	3285138	4565876	7658288	2.67298e+06	3631124	3002404	4325855	2.5453e+06	3164485	2413473	2673400	7588122	2.64429e+06	3849793	2311591	2565814	4503691	5786358	2442551	2023871	3787958	1.65035e+06	1502348	2508312	3242302	1987727	3865999	2356436	2.74789e+06	3583959	3.79097e+06	1531940	3563801	4480686
acesulfame	37606248	43212656	25429.2	47657288	21355866	74031.8	25429.2	28413794	324416	611179	6.79315e+06	18518770	63930.9	546258	5673163	50313736	4.00539e+06	1.68243e+06	112858088	25429.2	64077.6	1.10827e+06	799416	14669799	151995	25429.2	25429.2	223771584	99572	238089	25429.2	16852550	2.25273e+06	142857696	2.80196e+06	62149048
4-hydroxyglutamate	278549	1.57487e+06	2.00814e+06	987090	3112678	485281	2609609	747294	914021	1024750	606868	894630	662084	1959747	603523	2827992	592750	1941200	1465096	1132027	981641	549145	1438579	456093	751465	788153	1254829	589695	311275	261521	498442	1014036	1179481	558986	3210258	982795
S-methylmethionine	17674.5	1512240	17674.5	2257186	17674.5	164291	222279	17674.5	141500	73221	17674.5	17674.5	17674.5	461804	111422	17674.5	17674.5	174021	17674.5	17674.5	17674.5	17674.5	420970	1149593	17674.5	17674.5	3359910	183284	17674.5	17674.5	165681	672337	522070	17674.5	2379532	2881539
phenylpyruvate	1065660	985299	351315	739396	351747	464576	401526	744554	354744	112998	1173663	301724	454695	225997	693121	526645	2574763	674462	613045	334507	579521	261091	748172	916521	385656	655284	406073	686623	824934	427146	112998	1140521	112998	376327	398989	690998
1,5-anhydroglucitol (1,5-AG)	1.90607e+06	873677	3678209	1.60299e+06	3.44163e+06	3.53289e+06	1663398	1.71724e+06	2.83467e+06	1.28607e+06	2780367	1.58723e+06	4053934	2.25957e+06	2893310	2.00668e+06	2305531	2.90976e+06	2.30237e+06	1.96771e+06	2136746	1.71216e+06	2.77541e+06	2635787	3.12553e+06	1.91987e+06	1750068	1.67725e+06	1.06083e+06	1.25885e+06	1.54192e+06	1.83623e+06	2205336	2.1862e+06	2.64275e+06	978232
N-formylanthranilic acid	264629	139683	660823	121591	320138	700021	221861	348482	794183	305044	501310	78639.6	552142	216486	257536	257270	223875	172240	311136	477683	499214	376524	249522	302482	210839	755714	14753.8	344641	123912	313446	252763	209175	291230	185330	152054	220268
methionine sulfoxide	10783742	12009419	12877660	14762275	22477800	12636950	10900316	12389019	15741701	11680888	25129822	12028618	19682034	15915740	12225665	11966487	7.78534e+06	9923363	9760285	16974884	11463611	11469217	7.51321e+06	13228442	13997779	15361990	18161990	6.12956e+06	17167298	7.62167e+06	21855084	12786172	21110880	7.66663e+06	19918304	16413529
citramalate	2075657	853254	1916140	640778	388350	1158216	727911	758760	2.07706e+06	1002518	434131	1028194	998371	871714	2798132	1237781	1248422	580960	2.04291e+06	2195976	1808215	1057503	524144	1303967	1650708	1295176	1125516	2679489	488579	1.82894e+06	787561	1560665	1418730	1204183	243957	1196758
7-methylguanine	5433294	5479631	8082275	3640799	5326902	12628649	5332404	20873776	5101403	19516480	3717415	3845308	4.63765e+06	7912297	6039689	6099318	8611778	4682155	5676079	3596731	6388789	4899547	9144468	3152990	4778729	14760871	5153822	2866753	4756338	4457902	4999143	4354426	4415692	4272578	3734530	3719041
phenylalanine	661842880	760162752	837633280	704356160	920578496	624984768	697415360	1022140992	864499200	553759424	1154427520	800324032	647644032	682013120	795328064	852237184	1061836160	666746560	676204480	615140544	819284992	616890240	662388352	589905216	792579264	748986496	758038848	600973248	1165164288	634742208	762938240	846191040	755735040	562666240	985256192	672727744
pentose acid*	14818352	89348248	16291995	37956488	42774952	59639392	47032920	16572203	26844480	60886396	67540704	52587272	43565744	28403088	37183456	45409676	22933648	30559876	62864756	33548572	34219592	35959688	22889932	130335520	40281804	20467496	87487288	25715738	37997184	45061936	41502784	52653316	27144908	15562822	32753256	71251144
ribulonate/xylulonate/lyxonate*	83327280	200906016	34676856	141675264	80194016	109470640	110343488	80651680	139054912	271763584	118273720	177027328	130014288	125192848	190237792	199845040	80551304	95315872	140745536	114200992	118106568	174035904	64861276	338492704	156513040	62798660	214047072	100786056	173373360	93018608	155102560	96793016	131996152	105270872	130928280	237852192
arabonate/xylonate	194582000	318379072	317133024	370650272	307412928	270130944	327465120	205458976	366796704	327412224	348744224	398707232	342143744	276250784	268748960	427529600	236115984	442578208	382204320	339750592	251018224	682425472	280244896	557090880	297154272	199513552	318536704	439733920	350014368	328921472	482444480	439899008	236266496	214069552	221657088	477100416
ribonate	123935864	143046016	163550448	191701248	105867456	122273608	142609120	154389312	231210000	124641392	147949312	195801936	185569840	155583104	129282352	226727120	140198224	246088832	184116032	142635296	160380544	178811728	150815264	222219424	188571728	128831336	159088672	156443152	194348576	144105696	198895152	173942704	147466848	133346632	119292784	184520208
3-methylxanthine	3.22871e+06	5.54747e+06	415848	1.84015e+06	1.37592e+06	1.63802e+06	369015	391854	1.58269e+06	2527708	1.13279e+06	891460	1516513	1.82734e+06	1557592	5.84556e+06	3.45219e+06	2.25843e+06	2862052	1937466	1.9067e+06	2.05039e+06	878207	856887	657513	2.97221e+06	165695	4.07732e+06	13351649	2.45479e+06	2.34454e+06	886689	3.70966e+06	3.01498e+06	82847.4	601113
1-methylxanthine	1.18981e+06	81600.6	81600.6	287964	1.37315e+06	1.2446e+06	437051	81600.6	81600.6	237265	81600.6	81600.6	81600.6	469333	81600.6	81600.6	1.06751e+06	446610	706157	667282	647143	1.57127e+06	81600.6	274470	397317	1.4326e+06	81600.6	1.54167e+06	163201	308477	653004	345797	1.20483e+06	177497	81600.6	960096
7-methylxanthine	36631	36631	77611	199684	79592	135166	36631	36631	159517	36631	36631	36631	36631	36631	213169	36631	36631	36631	36631	36631	36631	177015	73262	276104	124045	36631	127841	36631	36631	117327	36631	149810	119413	36631	36631	145213
3-(3-hydroxyphenyl)propionate	43388.7	145439	43388.7	863182	522470	202310	229724	187327	213987	115983	43388.7	168407	1.24946e+06	105771	43388.7	416430	1.24364e+06	370938	175961	43388.7	1.34016e+06	767876	975294	86777.5	468394	43388.7	1.06572e+06	781537	117021	106955	289985	604869	43388.7	216461	358117	315187
phenyllactate (PLA)	1.55768e+06	1.76776e+06	1363438	756617	1.06449e+06	811945	1.08961e+06	3.57542e+06	1.12222e+06	377768	840569	594745	1.03476e+06	1.54661e+06	901946	1.3473e+06	3.17776e+06	457029	595046	525588	1226439	334058	1.44868e+06	981928	923542	1.03796e+06	667559	906715	1.94617e+06	1.16274e+06	827073	1.06054e+06	1.12072e+06	327819	349475	306967
diglycerol	0	0	0	0	0	0	0	0	0	0	0	0	0	0	0	0	0	0	0	0	0	0	0	0	0	0	0	0	0	0	0	0	0	0	0	0
fucitol	0	0	0	0	0	0	0	0	0	0	0	0	0	0	0	0	0	0	0	0	0	0	0	0	0	0	0	0	0	0	0	0	0	0	0	0
quinolinate	8082576	8827118	11701717	6238942	9766474	5813462	11536340	22268470	16070566	8.14558e+06	7867426	8937314	10955783	4741664	8.38141e+06	9742215	13969585	7911367	11403210	9403280	12816659	11405729	8476785	7559235	13013962	5908725	5888664	11293230	16693731	9095121	6656477	9923871	6985831	6369339	12892760	5808650
N-acetyltaurine	1.04682e+06	962929	1.80857e+06	1.08481e+06	1.37464e+06	1.84297e+06	1.61609e+06	1.88956e+06	1.75297e+06	779030	1.07423e+06	1076334	1.81805e+06	1.6009e+06	1.12581e+06	1.08376e+06	1612856	1.58086e+06	1120413	1.4961e+06	1.18811e+06	1.46411e+06	1.37401e+06	1495662	1.22067e+06	1.30705e+06	1.51071e+06	2.35548e+06	1.21596e+06	1.33021e+06	1.2768e+06	1651674	3.75019e+06	1.41118e+06	1.30103e+06	1.2642e+06
pyridoxal	1359878	1256647	1060308	1340528	1437731	1.48169e+06	868440	1359366	1368550	1.99323e+06	1382173	1435420	1235115	1275538	3019984	1286999	1180794	1665430	1339427	1635176	1505662	1644093	1487786	1508419	2070101	1147885	2184001	1753570	1826747	962594	1772316	1160410	2568294	1.73355e+06	1701763	2392659
urate	69247328	99661200	110456704	91443336	167158400	143436480	111099344	96729160	77855280	79524696	97035768	85968168	93605160	130278272	96146048	143375024	93580360	104133352	84814528	87301336	97687232	108757104	104034024	116314712	108908304	89741624	136770384	85467744	72466720	84646600	126991968	128796896	79879328	71060888	114562128	76910496
3-hydroxymandelate	0	0	0	0	0	0	0	0	0	0	0	0	0	0	0	0	0	0	0	0	0	0	0	0	0	0	0	0	0	0	0	0	0	0	0	0
erythritol	7790580	10474505	8690162	9068065	8648556	8295087	8483655	10408241	12049931	9306401	128651808	6658371	11850353	9651226	9106643	10577513	9067670	10750163	10488488	8452297	10622638	8293020	6522279	10574851	34065264	8098431	13907307	7692036	8071056	6224471	7905382	10329671	7337985	336698592	6157933	8823637
3-sulfo-L-alanine	91986	119732	18304.5	81932	66397	136681	18304.5	66755	78041	92013	18304.5	18304.5	65546	90054	79403	18304.5	128970	18304.5	47486	18304.5	18304.5	83323	142398	18304.5	147853	18304.5	83453	59417	106362	18304.5	91044	18304.5	102664	43249	18304.5	148908
N-(2-furoyl)glycine	192322912	28533250	44040504	19838912	11903701	85634064	25963144	20243708	50776696	38629824	32932364	19593142	17223314	49359188	24643728	11196495	71626104	61264240	55143956	138866624	258699264	71534608	16828284	56953456	101706056	87352672	24948328	92857520	21318872	106732776	105116768	96308808	66785224	223058272	8679374	43640160
3-methylhistidine	3.00295e+06	5178415	16912366	9722509	21267400	4615047	3.12773e+06	5837585	2.5223e+06	916150	8747068	7.69716e+06	9715512	18600074	34095444	8793304	11794723	767916	2561815	11145222	17412260	17015382	6291606	3.25296e+06	10522872	3.08254e+06	3.97741e+06	7447010	929091	4.68243e+06	2388501	15367395	6923256	2.92265e+06	10564564	10128676
1-methylhistidine	988648	1.33916e+06	1.44174e+06	795591	2.05616e+06	1.67596e+06	1.55605e+06	1.04036e+06	1.20827e+06	622756	1.19222e+06	1.21642e+06	1.66353e+06	1.67656e+06	1.56479e+06	1.86942e+06	1.27638e+06	1.50219e+06	1.12167e+06	2292715	2.40821e+06	1.54752e+06	1.46857e+06	1.35091e+06	2.05614e+06	1.05035e+06	1.038e+06	1.58397e+06	542148	1.15967e+06	1.29672e+06	1.36885e+06	1.39496e+06	1.17418e+06	1110677	2.0093e+06
levetiracetam	20015	182680	20015	116482	144634	20015	20015	141730	20015	84621	20015	20015	20015	44502	20015	129413	72780	53851	89891	152606	20015	224161	141508	20015	20015	87319	20015	165422	393769152	237150	134570	20015	20015	40030	20015	181910
(2 or 3)-decenoate (10:1n7 or n8)	5665.21	5665.21	93659	11330.4	96797	87376.1	151674	5665.21	144019	163844	5665.21	5665.21	50332.7	114638	43299.5	146436	5665.21	5665.21	184018	63510	66587.8	5665.21	5665.21	78004	126775	92378	5665.21	131570	94634.3	5665.21	53026	49405	272228	5665.21	83133	5665.21
cis-4-decenoate (10:1n6)*	377238	130926	1.57307e+06	813927	888698	321647	1.36694e+06	158006	900533	1322438	200959	306072	603614	615626	1.17096e+06	1.90736e+06	1066079	594251	1.02354e+06	653848	665085	587264	584304	701966	752171	727220	370243	1.37678e+06	523762	50691068	506434	615422	771082	104070	624287	356591
branched-chain, straight-chain, or cyclopropyl 10:1 fatty acid (1)*	433074	583823	1.04184e+06	439371	365939	231035	107142	423935	818156	243052	53571.1	898716	263779	177694	360447	584862	423264	717712	925782	382594	1023187	341870	177258	576092	1.32644e+06	135657	117012	363858	385836	8094475	432115	262542	258197	316970	118321	382594
branched-chain, straight-chain, or cyclopropyl 10:1 fatty acid (2)*	238959	233615	158097	351078	103297	64827	74807.2	206206	117838	157948	100496	184857	107430	303882	100990	95959	889988	271767	158671	101313	255581	183652	127842	275273	527073	50745.3	159594	142437	25248.4	683265	196576	199289	110823	125147	199748	123540
trans-2-hexenoylglycine	1.72923e+06	1521029	2.61599e+06	197626	211365	2.11104e+06	604203	399572	481217	2.69124e+06	453280	460487	3.00876e+06	2.30194e+06	290788	988631	1138680	1.01217e+06	690880	484726	2.09734e+06	2.10805e+06	1759551	965475	1.08329e+06	1.43021e+06	971409	817341	187477	2.284e+06	471720	1.14815e+06	382853	608919	1.10452e+06	1.16272e+06
gabapentin	21571.5	10382224	21571.5	21571.5	21571.5	21571.5	21571.5	5.36529e+06	21571.5	21571.5	21571.5	21571.5	21571.5	21571.5	21571.5	30625020	21571.5	21571.5	21571.5	21571.5	19906378	30859288	21571.5	21571.5	21571.5	21571.5	21571.5	19103324	21571.5	9584584	20368662	43143	20344710	21571.5	21571.5	21571.5
glycerol 3-phosphate	489954	1298720	626244	1131152	981266	657938	743248	603842	625919	343405	1140423	362107	557988	557191	871886	1601136	815943	1183130	1579952	1297563	758831	715217	483142	1396469	1027965	506256	1253886	455761	292440	325625	1214849	942300	860562	372319	1264567	1222282
hydantoin-5-propionate	9496309	15287196	9370053	10319481	15538836	3896481	26476736	7814686	19994396	2596256	26204556	25020798	13444770	18797288	15337461	13294588	17200868	10058008	26116028	24825534	12349447	18660224	10549984	15209861	25312128	3029354	14584778	31479452	31337904	17542216	12372767	17066774	15332481	10322172	10759975	11990777
prolylglycine	5277339	6753270	4537900	3556846	17921444	8283088	7.82788e+06	3293228	4667232	4843296	5790969	10583202	6254740	3177760	2963606	5304396	1997559	5701701	5687924	6610704	5203130	3.68509e+06	6018601	7890221	4473371	6538585	4793867	5075107	3368283	3060062	4758971	5517983	5636021	2067176	5710901	6090747
acetylagmatine	1629602	1629602	1629602	1629602	1629602	1629602	1629602	1629602	1629602	1629602	1629602	1629602	1629602	1629602	1629602	1629602	1629602	1629602	1629602	1629602	1629602	1629602	1629602	1629602	1629602	1629602	1629602	88426232	1629602	1629602	1629602	1629602	3259204	1629602	1629602	1629602
caprate (10:0)	6681784	7012003	5445506	7.91218e+06	4.40001e+06	5.79861e+06	3126482	1.78729e+06	2.65915e+06	3.47438e+06	1.58638e+06	12669978	2.06558e+06	2.43294e+06	2.67621e+06	7.79637e+06	3.81077e+06	3.02691e+06	8185174	6.17637e+06	35884112	2520892	2.94712e+06	4.70314e+06	20636264	3.34737e+06	2700193	4350536	3.32512e+06	102001312	8091478	1680983	14133112	7057258	1.40441e+06	9320557
2-oxoarginine*	5515077	3498382	10399238	5187159	12867263	4369526	6071184	4260485	6690925	3140660	7487299	5927941	5169218	4635964	6539732	6440798	2010172	8945625	7309718	11303783	11114771	7568063	5875428	6784595	11163072	3655244	5600477	8062041	5565329	2913990	7014517	3402444	9352699	3864240	8031647	5294452
hexanoylglycine (C6)	136840	55739.9	85874.9	12289.9	12289.9	138588	12289.9	67844.3	12289.9	332219	12289.9	12289.9	97270.1	904144	12289.9	12289.9	12289.9	128162	107779	12289.9	87135	83859.1	153148	68627.5	190668	160545	12289.9	53699.5	66602.6	173602	103892	12289.9	12289.9	130450	12289.9	66249.1
N-acetylleucine	174256	166551	165015	188073	274180	202094	299560	208080	283906	160111	204473	200769	261387	175613	188512	257745	188081	181882	189367	237179	433165	231814	193313	413966	176452	184611	200478	164991	296911	189960	242913	192669	219945	219143	222666	297128
N-acetylisoleucine	789978	1134323	879521	816559	1414604	1250921	1175228	947609	1054613	841121	1138725	1114838	1201343	877499	1233914	1349474	798256	992022	893132	934466	1262429	1374099	1054797	825704	1077461	867549	994327	700553	1391908	1049878	698542	779253	933894	707266	593705	1152250
phenol sulfate	189344112	285951424	111132512	41496260	323254400	115054968	158527312	79329248	871280128	240362800	136220736	64246660	490744832	409360320	106870648	96847896	211122320	216593920	264800160	323838432	221104624	274060960	300483424	677763328	132912016	194504896	324321408	182797360	93587040	56693696	127036848	161760240	129603304	168290480	358975584	175029936
aconitate [cis or trans]	27790622	24554388	34209004	14028879	25761374	25042950	20590160	22523664	32417628	47268108	19340298	19386520	38361212	26034226	17952626	31573148	31707132	25499698	21217996	31148528	30868626	30409710	34746764	31480736	36224688	24382426	23292194	14485508	19148834	22653880	29824820	27706086	25085510	26903140	25313084	45381032
isocitric lactone	3369741	2567914	2353057	2235352	2263963	1.75506e+06	2681249	1491754	2.72585e+06	1.73479e+06	1650135	2721449	2.44253e+06	2103981	1966558	4858086	2.85472e+06	3.40242e+06	2368795	3343112	2829255	2864515	2174970	4427861	3.06832e+06	1788702	4206578	2877572	1368848	3807009	4157777	2.62895e+06	5347249	2.49514e+06	2281453	4009637
formiminoglutamate	3.04465e+06	4812227	4530175	3551377	12366316	5147116	12126886	8221620	6147651	3714288	6360098	6342792	4591511	5960976	10292060	10612997	8067299	5197362	9839884	7605692	5228341	4705467	4969868	4131996	7437592	3863741	8387322	7370095	7965560	4536120	8099964	4166874	4840851	3356779	4.97051e+06	2205076
N-acetylasparagine	1743805	1741900	3220474	4187440	3.98165e+06	2.55192e+06	6.4506e+06	3058603	4568248	2104378	3672204	3375709	3967538	1717127	3534082	5547474	1.43958e+06	7243114	3867220	3743456	13946581	4013301	3373076	11780861	2.03423e+06	2192864	3665617	2125731	2.89818e+06	2293994	7969807	3097308	2405004	2651689	9304991	4533806
suberate (C8-DC)	2.84539e+06	11486285	4972062	1057166	2194535	91902	24259188	5587442	2212556	2492306	1894359	988382	1931925	7288264	2066614	2736881	4770429	6364615	4482597	4377972	3512776	3232842	4520938	3014591	5574321	3446099	2902589	3484481	2.90169e+06	10182253	9456964	2.97553e+06	2.5167e+06	2915556	4951282	3369737
glycylvaline	72304	14594	49744	87064	183429	14594	14594	14594	52882	14594	74332	14594	72399	14594	14594	98489	14594	69993	63030	14594	123606	85355	14594	64227	72997	14594	81171	98370	80137	44008	14594	121554	89375	14594	67604	159413
theanine	196377	3467205	239191	133695	822646	245234	134200	4801246	227445	355378	250743	14750	303612	10995931	330724	172224	273085	314211	232081	14750	232398	327629	266986	14750	109013	773981	4834023	168007392	303231	133084	175102	14750	15941275	246767	383919	363281
N-alpha-acetylornithine	362270	379937	315717	512562	445248	622401	646192	561747	862423	412259	400141	436798	546107	728743	442206	440395	432427	746054	631244	492081	841194	579427	381197	1420571	306690	441235	379155	180903	659130	398691	357450	503753	956817	513403	593614	551714
valylglycine	106121	570338	131884	196336	196945	220129	824371	259552	586704	344544	228035	252612	130103	353007	264976	591543	225544	937996	398141	464841	485565	306432	909179	473967	397276	644283	147153	101391	226758	287920	312724	137111	424066	198828	20015.5	198942
N-delta-acetylornithine	624582	887230	472288	616449	749919	1352775	1.01254e+06	744051	806706	1.59577e+06	696811	960182	1.20621e+06	656492	566018	954625	588462	1.40879e+06	804086	784849	847766	783179	786959	1.32938e+06	1.09025e+06	636538	535402	667435	1.3212e+06	577711	592722	1.03978e+06	593890	669514	890104	1.25227e+06
arginine	765685952	548991360	738475648	426534432	616097472	612708736	517157600	275595776	575423936	242957424	768425600	428547040	514467488	797770304	498419744	543331392	252109408	591260224	308912288	804101632	565148864	540367232	709540736	584663552	624017152	628393856	659638400	470615616	327042240	348129216	416489728	467218688	699446464	327662976	512766528	640790336
N6,N6-dimethyllysine	25767780	34551232	33217096	25958488	48438952	185722896	30058080	40315868	36366104	173123920	46217960	33092180	28001192	37361180	46130904	30184754	239329152	26839496	187312768	206154512	30897256	40499160	42571080	30807356	22411828	151603136	41178640	16392911	197040256	39191684	28712900	48615388	26873848	27367458	31485710	29876604
3-hydroxypyridine sulfate	32709872	8037666	7747959	13973195	11458444	20195054	2.74111e+06	2184049	3457533	9246247	2.10924e+06	1287326	1.20884e+06	7705788	2.89756e+06	1.53005e+06	15640919	14794682	12742713	18292354	44198004	27984310	17532198	9735858	17713788	19901986	1.95386e+06	20319198	3.73291e+06	16652422	37567984	31621904	17300234	25356900	1.94996e+06	21036086
N-acetylaspartate (NAA)	1671663	1228408	974584	144515	2473697	1511832	2376067	466171	8848031	914737	2839790	1003819	544511	11767964	398523	1861368	1253183	29771.5	808040	940533	2922623	3602481	960873	1336443	3227580	3583939	548528	1168169	884628	7511496	513221	1547958	2602615	542233	415783	1861856
guanidinosuccinate	425003	399443	5962660	314613	939709	21440.5	1202585	269144	910864	262218	2596376	145036	952599	1300537	756289	388112	215050	4627147	1481345	2461934	1109788	1.04606e+06	864196	5134988	950755	2023713	841530	576149	398675	712866	1116654	1332188	21440.5	369910	3509547	2034691
indoleacetate	31598018	2.7325e+06	4.78963e+06	1.27095e+06	4.26746e+06	7773050	5205000	6046649	7.36261e+06	4.2866e+06	4597485	26773864	7.61855e+06	5469956	5012433	7412429	3.48594e+06	6.87915e+06	5.2186e+06	7738332	2.59704e+06	5042683	11714367	3.59835e+06	18208448	3.064e+06	4.90025e+06	3.40233e+06	2.44216e+06	2.41668e+06	4206449	2790286	3.68735e+06	3.72581e+06	4094284	6058088
carboxyethyl-GABA	674174	1367533	831739	671473	885115	793320	965025	1146050	1150370	542668	1663348	1057287	1077842	1350124	1055540	972150	1214160	1241939	1210277	697642	730952	920468	862091	989937	1192216	881549	664775	884306	655016	689177	950249	1242524	889671	909719	1405404	1628320
argininate*	2992507	5092729	14220090	6537653	9069082	3046733	6904128	4341489	5126243	4881343	6731806	4156326	2167978	6037109	7331397	7060974	1370258	10900638	4405709	9207912	7565534	5140820	6376125	8207328	10765062	2398512	6109106	5400452	4144191	3250859	7110009	4515970	4835541	1970327	13175071	4733911
citrulline	402122144	473079232	672067584	464033184	642622656	623329472	389957600	291784928	651862400	406322080	835635200	503189920	480972224	526343680	475312512	420187008	265933904	417638752	461275456	610813824	446243808	474945152	660927552	421686656	578639296	640580864	540414016	393258016	447797344	288142080	394350208	451060864	763881984	304444960	654326528	458633056
ascorbate (Vitamin C)	0	0	0	0	0	0	0	0	0	0	0	0	0	0	0	0	0	0	0	0	0	0	0	0	0	0	0	0	0	0	0	0	0	0	0	0
N-carbamoylaspartate	141452	168584	361785	65117	192706	287668	142121	205612	447598	372914	389948	102129	126374	177961	211930	183145	247811	216982	109767	323784	140931	270466	262179	349989	127485	316332	173699	79340	86414	182384	255782	439905	165818	273405	293976	299826
allantoic acid	958083	1685064	502299	2121248	541162	1733485	179184	502650	657100	683531	1026405	765394	1112543	1.90707e+06	906596	590508	1347463	1666123	1300267	647019	940731	420482	699920	8797550	3.97367e+06	452558	5569424	801719	911683	222207	2273768	1189997	767890	522232	896803	1373792
2-isopropylmalate	16166602	181824800	16855564	79346784	20484014	18384308	11917087	39955444	27481992	32958444	36403580	60822040	47438164	31606824	22350612	9124410	23815280	29989186	18519362	28298284	12742216	67110232	58265256	68015200	129659592	50148328	20151760	21906672	23348224	58742688	6400461	28134252	37777308	21207416	30313236	56834856
cotinine	39424	21088292	39424	39424	39424	39424	39424	39424	39424	39424	39424	39424	39424	39424	39424	39424	39424	19809768	39424	39424	39424	39424	144830	39424	39424	39424	39424	39424	39424	39424	39424	39424	39424	16526839	39424	39424
serotonin	758901	867661	29523.5	29523.5	280895	29523.5	1146688	149506	59047	29523.5	29523.5	744821	968514	29523.5	711394	110146	29523.5	104334	900432	242755	29523.5	29523.5	486144	789984	65566	151128	29523.5	734969	1.00896e+06	29523.5	7.33086e+06	29523.5	525442	1986385	29523.5	2132800
(2-butoxyethoxy)acetic acid	145654	122244	161624	43368	696382	118265	198365	2809951	382873	762075	114818	731742	502418	43368	444000	210154	352452	229552	5245127	158937	576441	1112977	100931	389112	1709330	363502	724462	359377	333655	1412386	962817	387840	254466	716657	790074	1300222
alliin	2548634	2317133	1141667	2.00033e+06	10625415	4542798	3281080	1346657	2195457	2841056	351784	2996763	2985618	40308484	16559460	9217183	1378160	4932420	4490884	4618277	2150468	387247	12066250	6261272	46319644	11212759	5101601	996082	1222672	769926	955091	1609127	16874720	495043	2297989	1300308
N-formylmethionine	3.0389e+06	2354695	3337554	2.07428e+06	3.34074e+06	2.84342e+06	2.93649e+06	3.34736e+06	3.41249e+06	2.3564e+06	2.80011e+06	1870176	3.35695e+06	2418624	2670870	2.89225e+06	3.29429e+06	2.89979e+06	2374156	2.89402e+06	2.83065e+06	3.3223e+06	3.88969e+06	2295615	2.38973e+06	2.79905e+06	2.48103e+06	2.47848e+06	2592499	3.39812e+06	1.70463e+06	2.29475e+06	3070713	2.36476e+06	2.54032e+06	2623475
2,3-dihydroxy-5-methylthio-4-pentenoate (DMTPA)*	6500879	7759743	10429706	5.30372e+06	9648275	11626086	6.79993e+06	10490452	11945151	7878708	7002435	8913812	9202230	11619313	8775280	14667676	9853250	9663766	7.94775e+06	9757004	11064989	10411918	11202192	8983435	11890825	8568962	9170826	9797542	9509051	8563296	7.98578e+06	10711620	8.33189e+06	7.83488e+06	8796728	7.97215e+06
cysteinylglycine	2312484	4551125	1528531	1915319	5011769	1165496	2939697	2121203	1228809	3402782	1864745	3722566	2785401	1625832	1493707	5224813	2407623	3569649	2720176	1555787	4879996	2068093	2233582	3900620	3323076	1367224	2942397	3162917	1649088	2950039	2.07339e+06	4877320	3551308	2477428	3057819	3747808
2-keto-3-deoxy-gluconate	43745192	60951212	52396620	77105520	55132356	50765492	80456640	46451672	67870616	62582808	58995412	101161488	40607156	44939888	51089768	89740312	69192152	93175240	54135388	55027128	58025848	62004424	33899856	43505456	53508472	40895664	136728064	56216096	75647808	43619992	92245096	46402688	47992428	58916036	74283920	65233104
S-carboxymethyl-L-cysteine	0	0	0	0	0	0	0	0	0	0	0	0	0	0	0	0	0	0	0	0	0	0	0	0	0	0	0	0	0	0	0	0	0	0	0	0
hippurate	1332873600	570232192	696734976	109920648	154501072	786828672	1425409280	1251121152	631066816	1265845120	566205184	607211840	1737256704	481403296	456985952	536907648	765121920	681133888	1168852864	1689996288	1064427712	2077082240	391299232	1382895488	1427372672	736111040	368866688	635410624	833467008	705209536	761863680	1531171200	688302720	1046919872	191312832	1063933952
4-acetamidobenzoate	28433.3	28433.3	1.55734e+06	28433.3	28433.3	84647.3	28433.3	1.43753e+06	96498.7	383987	28433.3	28433.3	122437	28433.3	107915	28433.3	104270	73181.6	28433.3	28433.3	151408	28433.3	704545	99984.1	184288	105634	56866.5	28433.3	306229	28433.3	126065	109949	162382	59650.9	145243	82757.8
5-methylthioribose	4190309	5185968	5603521	3766316	4291858	4646991	4508413	3789366	3700913	3884281	5364993	4773327	4792402	5179737	4234410	5504688	4713153	6597914	4450075	5234522	6742532	4478325	4603560	7310339	6543339	4632844	4929771	4670845	4127987	4824006	4860595	4722525	3993952	3492268	6037990	5599893
picolinoylglycine	1652311	1639918	2443059	468425	1484869	1225160	2.1053e+06	2141534	2.42891e+06	2226074	3.14581e+06	2.31177e+06	1748975	2637935	3154456	968803	2217027	2.131e+06	3578333	3.92739e+06	4920987	3.43113e+06	3194128	3.09643e+06	4531283	529597	5.70882e+06	2.78659e+06	4078883	1.86007e+06	2652616	3.00342e+06	1.48152e+06	2692838	2.4764e+06	3964192
theobromine	21512492	35520928	646993	20441540	20009108	8.07364e+06	4675046	6527298	2928115	9143352	11292885	10685923	7121322	16706228	7760569	57313448	39127256	3.34593e+06	8917664	10187551	17161600	12609721	18749896	517663	4934789	19485124	727425	25022832	91389424	1889497	11742157	1519678	21465348	10603751	258832	1.78395e+06
paraxanthine	2.00619e+06	103161	110921	529275	834313	1435397	734353	438836	30267.6	30267.6	30267.6	30267.6	30267.6	1.35963e+06	30267.6	569355	949768	175693	747547	756219	1.47283e+06	1.19393e+06	30267.6	95679.5	886272	1.24399e+06	30267.6	3.34387e+06	125098	299520	1.48514e+06	274518	1.73442e+06	60535.2	30267.6	646855
theophylline	2.49881e+06	214979	188576	870909	1.40821e+06	1.54473e+06	932124	937326	229384	378532	11895.3	11895.3	85050	1.37184e+06	23790.6	1.19021e+06	1.66165e+06	421174	1.6418e+06	917488	2.11624e+06	1.66049e+06	153651	101634	1.09323e+06	1334635	84083.4	5269906	626788	585101	2.99864e+06	517737	2483024	546700	11895.3	780811
propyl 4-hydroxybenzoate	122529	122529	122529	122529	122529	122529	122529	122529	122529	122529	13277145	122529	122529	245058	122529	122529	122529	122529	122529	122529	122529	122529	122529	122529	122529	122529	122529	122529	122529	122529	122529	122529	122529	122529	122529	122529
methionine sulfone	3109514	2538212	4359862	4697122	2432284	3.36984e+06	2451519	2488106	2788350	6112212	4990503	3595913	3.57401e+06	4849664	2450046	2965692	2673560	35757216	2911607	3450241	3149130	2201379	2147281	3.36734e+06	3017877	3069251	3824047	2371123	5010855	2926877	2271489	3.88043e+06	3.26111e+06	2424873	3014662	3.6988e+06
tyrosine	82971816	126973912	179989904	132467472	167709088	127324024	141686448	187297664	141623520	80445312	307242016	127845904	123437288	122511616	96730560	235688960	171183024	154341136	120044096	89262512	137858464	86413104	85685952	115588080	92395872	145693280	165243216	87734280	198101264	104021728	157566464	181204864	219632704	114155120	190030368	124786176
3-methylurate*	0	0	0	0	0	0	0	0	0	0	0	0	0	0	0	0	0	0	0	0	0	0	0	0	0	0	0	0	0	0	0	0	0	0	0	0
7-methylurate	6697600	17484938	766486	944102	1810418	2224760	20606.5	20606.5	3261667	2313458	2224390	1043289	1605064	2075870	3973438	3800069	9644747	3641384	4644955	6618345	8000284	3505665	1598593	1277113	1848046	5419752	507409	11045729	29175248	2534019	2148315	561305	5283334	6113561	20606.5	110141
1-methylurate	32115248	10134663	8.0549e+06	5187892	29282942	29601476	12229648	10571933	8154375	9006256	4403943	5024557	5731180	18687558	4827269	6121359	25255220	22693850	21263612	32658694	42773848	53615804	5900182	16236612	20084464	35057272	5303087	55495380	9690058	26647128	26314812	20108836	20075098	31753844	3.90371e+06	16635704
homovanillate (HVA)	390165	194158	323777	262290	264477	361405	249308	358474	531522	290263	362516	157600	423218	382693	287700	209436	424535	398860	277313	350932	314836	307558	112413	690271	329790	309469	396148	350305	216993	196591	317645	233712	317934	228220	184804	241385
3-(4-hydroxyphenyl)lactate (HPLA)	5697936	8979710	14106516	3238897	5.58872e+06	6433975	6.37024e+06	14900168	7.50311e+06	1.65108e+06	4643550	4.16349e+06	6.89754e+06	13736538	5309389	12070068	11382384	3126479	4702145	3.87632e+06	6.12089e+06	2.3351e+06	5.51737e+06	4373862	3052578	5.95109e+06	3.20237e+06	6807013	8.06388e+06	6760445	3.27096e+06	4.67371e+06	4.73058e+06	2.83135e+06	3105927	3.66662e+06
mannitol/sorbitol	477040032	860677184	15870096	179985872	57513956	58192516	22002016	413102624	8652336	91484896	63730872	31407580	174981280	25554680	121725344	92624016	108923512	22272860	19746110	10947946	26307918	18389474	237122192	33763380	35928016	37115076	35223852	67354832	84976440	25271510	29473510	50924776	30099666	19385560	10426807	360134176
galactitol (dulcitol)	59884476	129584312	1.83957e+06	13827136	5.94835e+06	7.56145e+06	3811833	49742460	4238295	9124688	4966190	4.82903e+06	18635792	3.75862e+06	14640368	9964321	10227493	3239428	5360036	2163389	4889547	3571241	32500712	4.06157e+06	6.72445e+06	3.17652e+06	4.14342e+06	8771750	9136277	4135828	5.02428e+06	5.76329e+06	3.74629e+06	4.02875e+06	1720290	49671724
saccharin	3.11903e+06	2377706	11993.3	181338	943622	2.35207e+06	11993.3	124196	270488	128586	1.71282e+06	191204	3.69571e+06	200660	4.85111e+06	112578	11993.3	452566	4.26217e+06	20339942	264365	2.72792e+06	432440	6.52526e+06	9989103	166575	5324375	412314	11993.3	26675508	108283	165442	1.44642e+06	11993.3	308635	149624
pyridoxate	7634794	6909704	15988114	3977007	79709072	3993390	13023537	8090098	42188504	132403968	12009650	19457296	7983662	4984247	79783504	4424716	8082242	74436320	15477660	20812224	9043402	92990224	10442881	20369316	95422472	2337213	256100160	58320192	116895928	8058471	99495968	18287810	159485456	31088530	110023712	96055672
phosphocholine	4627439	9565268	3647395	5074263	4766358	3400972	4999480	2906723	2346433	1611986	6627585	4393730	3.77771e+06	4621016	4549491	9265039	2100673	7103368	7.19281e+06	6708763	4359312	3.38477e+06	2.83765e+06	10276215	3.08282e+06	3659651	4261468	5296052	3613356	3.94351e+06	4669059	3.53405e+06	5530740	5.79534e+06	6583140	10851155
acisoga	231790	435028	217700	288093	434878	213868	329550	234775	165160	211741	651890	147597	218216	534340	362376	333547	269266	218732	163609	82403.9	171435	326331	396701	247296	211616	169873	570546	145835	422772	175533	147781	297579	138111	11150.9	337004	485096
10-undecenoate (11:1n1)	497853	771329	507845	1.00515e+06	709553	636001	1.28262e+06	459482	736093	1.73775e+06	104199	572497	521601	373127	1051891	656339	2.71145e+06	449674	669549	666547	994614	410146	704892	903481	1.43968e+06	621921	757703	818700	318461	1.46212e+06	1.02755e+06	844772	514326	691926	590488	657025
3-phosphoglycerate	635502	1071001	565202	2210669	2095494	444835	1081072	933990	739699	1121821	2698778	1228596	829936	1098169	1065132	904467	724820	1717822	1074767	672980	2395932	1288056	667382	1400732	536001	573018	1200120	1561373	659341	1151320	1067640	986620	880427	858574	760177	960291
nonenedioate (C9:1-DC)*	6955924	4651161	1603122	1489468	2716319	2410696	4.09927e+06	8864034	4332609	4911448	1494531	3375842	5002821	4022297	1225904	5380467	10339081	8452470	6.84256e+06	2403057	6039955	6597101	6929517	1590695	20079496	1484252	2163142	12029147	2440493	16331252	20010496	6127292	6698306	5440923	1652370	5582570
(N(1) + N(8))-acetylspermidine	3293146	2555557	4106108	2193722	2792225	6197164	2356577	8446008	2750090	8317096	3456586	1157240	1788636	4.98592e+06	4342342	2691983	3487554	1189203	2343330	2359879	4456017	3957672	3015727	1824702	3030836	4341164	3116810	5188468	3675818	4941359	2096856	2997669	2257619	3018155	3048105	2690597
p-cresol sulfate	594619072	836829888	1330513920	653558720	949405184	816224704	943320000	687720768	788258432	665920640	780133248	452532704	847611712	414453312	921162880	1200841984	669623936	561555584	698950848	1158007424	1075461760	1010746176	1312747008	342824416	265298816	648350144	685123904	239010656	564205184	715731392	1574067840	119224016	994365760	876819200	821107136	569434944
o-cresol sulfate	729781	1.7326e+06	125656	368504	229183	344484	254410	81968.6	115798	295713	192088	433324	363082	1.45144e+06	180148	291330	499276	4884069	217394	483311	1.90353e+06	388441	59850.5	1485431	601268	371355	216030	294979	111215	1.27473e+06	624039	939004	497963	4680338	92630.6	554395
N-acetylglutamine	4944207	3573224	2.8972e+06	4620670	2824736	2477841	3420893	3791639	4710695	2771169	2377274	2770020	5368633	4331406	3257074	4753177	2488327	3087189	3871536	3190208	16029604	3.36043e+06	4277627	6161330	4153095	1649090	2790417	2694355	3074041	3.35107e+06	5244555	2306081	3259685	5078371	3284848	4535745
azelate (C9-DC)	3.1857e+06	75367688	70837344	1578648	2365972	2158806	17261276	8042509	1949208	2070579	5480248	1408487	1.91314e+06	41165344	1398756	2203655	19107402	75261840	58053016	54204944	2984517	3018487	41679112	53425812	31160914	54469488	31562416	4220675	4270832	2872305	51830096	3.45754e+06	2545565	1534698	5.60308e+06	2496643
isoleucylglycine	0	0	0	0	0	0	0	0	0	0	0	0	0	0	0	0	0	0	0	0	0	0	0	0	0	0	0	0	0	0	0	0	0	0	0	0
N2-acetyllysine	193586	299213	268161	611344	601199	378682	428298	630509	932630	352182	290863	412275	413130	334926	469287	557761	282607	298886	403810	210260	1816598	514002	323795	489335	436662	170708	624394	248733	722215	238885	1260870	354913	470990	553306	665417	829182
N6-acetyllysine	355702	614300	503150	264717	503982	489788	465090	441443	527814	428360	588136	449607	568407	469322	375571	404364	419292	341343	271690	444183	318937	286626	505467	303718	509743	420859	234162	204533	598400	317626	250265	458887	556057	282550	419598	417536
leucylglycine	179180	201196	162290	38556	38556	38556	38556	38556	38556	38556	38556	38556	212044	209678	158092	38556	118856	38556	321483	78993	125892	179215	38556	233606	87580	38556	38556	211861	513558	261987	289442	38556	173104	135462	336683	205474
homoarginine	6.5446e+06	12457911	10104154	12965323	23915566	5728944	12184642	4800437	13938312	7290272	11862863	14957826	9004618	7449224	14721019	10886132	7709824	13631603	4446752	13640812	10581708	11473783	10654052	6745853	18565508	6684451	12429244	7.71499e+06	7685020	8999480	11701780	13653180	16009737	7234268	9538880	10979181
3-hydroxydecanoate	154130	107134	278879	275711	243785	166871	386432	147142	216653	374096	48522.5	134505	184327	97045	217393	630521	251169	173674	243785	141218	420869	121852	107695	196810	294871	292591	148202	361632	170065	1.22656e+06	201848	193853	141833	111909	131866	161156
2-hydroxydecanoate	967134	1607188	429097	763866	498432	307320	1.5395e+06	1.99388e+06	791001	491407	781183	656292	377777	139498	242409	257013	312296	809415	530780	467514	1309869	152207	389573	1.03322e+06	938020	467530	378595	433684	485225	1.57815e+06	952659	428931	2.18982e+06	209867	352186	388613
N6,N6,N6-trimethyllysine	72391944	74291112	88859088	86117472	134955280	211283488	130728200	81863392	73751000	53218912	71469336	56958296	86819936	112122528	113509704	93490624	49772444	76562896	78998568	88812944	95185152	102907896	93904896	77464416	96530776	107328080	101981272	45607568	49050904	57786324	64677176	78385976	68546432	72648848	75508128	83941072
5-hydroxy-2-methylpyridine sulfate	2411120	6687758	40878.4	2.10984e+06	1.12891e+06	765595	2.18536e+06	102084	40878.4	164289	118756	3.46071e+06	40878.4	456510	138560	962426	1.1109e+06	1090085	1.25355e+06	439889	1.82813e+06	10471497	4.88879e+06	1.31568e+06	1.66922e+06	998917	40878.4	1.4676e+06	285834	860300	6.67826e+06	6.00271e+06	2181524	344589	81756.9	1874649
3-hydroxy-2-methylpyridine sulfate	7.49477e+06	1.94079e+06	1.8697e+06	2.02823e+06	3.19124e+06	3.55176e+06	1812992	495559	1.66484e+06	2560040	1.22585e+06	1.05015e+06	560234	3043056	763442	2.34476e+06	3.49305e+06	4.93448e+06	2.8905e+06	7396034	14090559	9879423	1807712	3.55743e+06	4655430	4.7538e+06	791100	5.3798e+06	1.1757e+06	5.26481e+06	8836617	6180055	5.68927e+06	9673846	1418186	3.16328e+06
3-hydroxy-4-methylpyridine sulfate	0	0	0	0	0	0	0	0	0	0	0	0	0	0	0	0	0	0	0	0	0	0	0	0	0	0	0	0	0	0	0	0	0	0	0	0
4-aminophenol sulfate (2)	6988.12	6988.12	6988.12	6988.12	6988.12	6988.12	6988.12	2.20141e+06	6988.12	88965.1	670901	6988.12	6988.12	6988.12	6988.12	61787.3	6988.12	6988.12	6988.12	64417.9	273760	492942	593992	6988.12	412962	6988.12	6988.12	98276.9	6988.12	449243	6988.12	6988.12	6988.12	6988.12	6988.12	6988.12
2-aminophenol sulfate	2.74858e+06	3.28068e+06	13578204	2.99297e+06	1532054	2.06912e+06	819861	8089356	5934820	2611073	32840388	21561204	2.3248e+06	1.32845e+06	3.33287e+06	8804625	10438586	2.80069e+06	2.79641e+06	3.24891e+06	12984153	2.42146e+06	902770	9043936	10070389	1.65251e+06	3.24925e+06	3.59444e+06	8193468	5.693e+06	2.82404e+06	1.09563e+06	3.5214e+06	3.06377e+06	4.32123e+06	6.33496e+06
3-indoleglyoxylic acid	834465	250665	393287	130311	288967	360050	429802	320434	276188	328394	651158	1.16357e+06	286058	312968	359402	247534	670045	557642	528248	728260	507679	343176	332046	1.11011e+06	815588	270202	675315	655500	571406	493224	345982	870717	283149	380376	348870	562902
kynurenate	3.43107e+06	4.51728e+06	5526976	1357533	5.24062e+06	3.57707e+06	4789274	2759869	2.93296e+06	4.53126e+06	6062070	4.9385e+06	3.83761e+06	2.89899e+06	7171251	2.29754e+06	5756630	5434555	3995411	5598518	7234919	3.62493e+06	6828718	4.14586e+06	10553152	2.01433e+06	8.03806e+06	6486107	4244204	5902261	8551070	7.62039e+06	3.07696e+06	3670539	3829693	3.68582e+06
N-acetylglutamate	9157056	3447418	15409236	1665171	3240476	4482795	3.6479e+06	3276686	9563367	5952032	1612289	980847	6.92372e+06	15983324	3.02021e+06	3.45951e+06	6421515	1.97133e+06	8430338	4804336	13700644	5260378	4531521	1763956	3358181	3940952	2499485	2662772	2037557	6.48944e+06	4613773	1469768	5410508	4077185	3825173	3.48554e+06
indolepropionate	1.12751e+06	1.56193e+06	2.10559e+06	248157	1299128	1.89691e+06	4655547	1152536	2166265	2648321	3123268	1.35281e+06	2514478	942858	1.69705e+06	124079	1.29912e+06	1481264	1.93881e+06	956404	1932618	2.60063e+06	366777	5141719	3.54444e+06	893488	2.0212e+06	1.90217e+06	874036	711811	975150	4481607	1220592	2570719	1.28021e+06	2321305
methyl indole-3-acetate	53227288	6286295	10765046	2139496	6123172	13868927	9287556	13069937	19600624	9375262	11857362	52744192	14601148	9477474	5147350	17054988	2852815	13690548	7.49357e+06	23411670	15576948	18084620	37129020	9198711	51694732	10813136	8337017	6.54021e+06	5839200	6.33293e+06	10930731	5757535	8130495	10865632	9736503	15489850
1-carboxyethylvaline	169580	316323	315421	409698	491656	405402	433327	410840	505722	217889	304435	263560	342752	323497	281632	755888	192532	410815	384549	361682	523371	260450	223048	276365	348813	401961	357785	312044	440260	105457	221610	266820	288371	211041	230971	385757
homocitrulline	7702207	16426580	13243131	11749045	12404369	9056183	25995484	14736851	27728652	12490624	11389112	8014470	15510379	11641062	19767176	14104743	6.51927e+06	23801692	18992048	19856192	12570699	11761197	21870898	10740376	19167480	10183694	14568673	9078488	10259679	6691258	13745383	8780842	9908531	8544721	11088791	12940518
catechol sulfate	43756088	15983774	4.01293e+06	16824296	18060206	17903792	26161334	16618719	16069459	36617584	17747378	26811864	22107130	16632904	11349895	9452323	23922362	31565878	32814584	41894008	46337232	39218672	13037459	45560392	29098606	21563834	19103900	33701496	59046844	15704165	43489464	26984978	28529890	43449608	8.35068e+06	55899816
hydroquinone sulfate	3489435	5751418	2403838	411770	2.04331e+06	2.76134e+06	3.23102e+06	1.2642e+06	17283956	4.16778e+06	4634498	2124790	15835052	6.8884e+06	1.47853e+06	1.61791e+06	2.50613e+06	4.37506e+06	5325359	6757241	3.33189e+06	4.15713e+06	7.54885e+06	9423448	2.06745e+06	3.7761e+06	5.04732e+06	5620602	3.15714e+06	1.337e+06	2.27744e+06	2.59672e+06	2767366	3.17761e+06	7.95931e+06	3.13623e+06
2-O-methylascorbic acid	3.8165e+06	7.76377e+06	4.64426e+06	5996198	13918770	7478136	9315574	6.50883e+06	14795974	15259689	16955180	13692116	11531481	7.80691e+06	16691767	20131230	4.72742e+06	16884808	12045301	9652902	10399499	12165545	4887210	16790548	11421473	5.77467e+06	19416468	8461778	16652461	8154538	16417498	8742251	10270679	11769938	12333195	11117916
3-hydroxysuberate	0	0	0	0	0	0	0	0	0	0	0	0	0	0	0	0	0	0	0	0	0	0	0	0	0	0	0	0	0	0	0	0	0	0	0	0
gamma-carboxyglutamate	0	0	0	0	0	0	0	0	0	0	0	0	0	0	0	0	0	0	0	0	0	0	0	0	0	0	0	0	0	0	0	0	0	0	0	0
2-oxindole-3-acetate	498952	156916	496518	178051	170901	107648	2.1605e+06	995135	953703	377195	264730	299060	1.10741e+06	729840	274043	324330	444405	751886	725715	450704	429430	997312	248488	307992	933566	55597.5	620580	717029	322952	526183	385965	1.13635e+06	163759	460970	411253	327906
5-hydroxyindoleacetate	843774	732828	862869	398717	525661	682387	687819	925671	1103951	589877	939332	694864	1.2225e+06	745009	613762	486271	713967	1067869	829132	629290	576051	885344	790061	1.39334e+06	792654	371341	750542	610497	490984	613762	694043	593384	755765	471978	527574	710244
N-acetylmethionine	2.02008e+06	1.91854e+06	1.63458e+06	873228	1.43068e+06	1.50958e+06	2.35889e+06	1.71191e+06	1.96882e+06	1.10284e+06	1.26086e+06	1.56057e+06	2.16627e+06	1.53776e+06	1353752	1.26721e+06	2.37103e+06	1.33489e+06	1.1645e+06	1.54419e+06	1.06283e+06	1.91778e+06	2.49462e+06	1.396e+06	1.11084e+06	1.65898e+06	1.52377e+06	1.43696e+06	1.91e+06	1.91666e+06	1301050	1.4482e+06	1.44459e+06	1.88554e+06	1.49071e+06	1.95481e+06
citrate	190782320	172731936	298080800	151172608	171862592	158273312	157340448	215426720	308356128	348788896	149136512	122946184	188242080	164349840	194369808	293211360	231486816	171754336	125892248	165339680	248302880	167730208	215423056	152949664	137072720	143548832	125418888	106478816	95881472	202069024	157978208	212430976	159394448	186994864	197275040	160556896
isocitrate	0	0	0	0	0	0	0	0	0	0	0	0	0	0	0	0	0	0	0	0	0	0	0	0	0	0	0	0	0	0	0	0	0	0	0	0
quinate	954302976	79202936	150819808	357523040	173866720	599328960	18163716	46074548	172219024	109198192	45336444	70937120	118584728	183804128	12044952	142464128	405661824	344017120	362868832	784249664	1355601792	650278720	127808936	374786944	471626624	550144640	36614816	474698336	5346565	852942848	755745344	221061744	466728960	1172987392	28933364	339410048
hydroxycotinine	1260583	2521166	1260583	1260583	1260583	1260583	1260583	1260583	1260583	1260583	1260583	1260583	1260583	1260583	1260583	1260583	1260583	4580732	1260583	1260583	1260583	1260583	1260583	1260583	1260583	1260583	1260583	1260583	1260583	1260583	1260583	1260583	1260583	4660159	1260583	1260583
cotinine N-oxide	0	0	0	0	0	0	0	0	0	0	0	0	0	0	0	0	0	0	0	0	0	0	0	0	0	0	0	0	0	0	0	0	0	0	0	0
S-carboxyethylcysteine	3014838	2770408	1436451	1565219	2937280	4374887	1924667	1356807	1733911	1578332	1590593	1460600	1430979	4509570	2774193	1461745	1127989	7369622	2098426	2745888	4030357	2699552	2075354	3.41948e+06	3100757	2895444	4403879	1768822	1578682	2383268	1534419	1195326	4964338	4537476	1.68093e+06	1331520
phenylacetylglycine	1.42786e+06	1.33306e+06	1.54214e+06	211778	590197	978034	698674	1894939	1585415	1.35207e+06	1.01025e+06	594445	2.06556e+06	909394	751224	691579	1.02847e+06	1.20799e+06	2.63194e+06	1.07493e+06	1.51303e+06	990401	1.4558e+06	259862	1.57092e+06	511687	489338	1.10658e+06	745028	978011	1306599	381706	483617	2.00202e+06	328464	1.36147e+06
N-formylphenylalanine	19520.7	27053.4	27447.7	41026.3	62362.8	45481.9	50281.5	45942.4	138332	19184.8	36306.9	5332.81	18273.6	109958	24412.9	96519.3	29550.5	14510.7	16422.8	5332.81	49224	27998.1	10665.6	17680	25696.4	59887	17368.1	48424.2	66408.2	36290.3	22512.7	63388.5	208806	37920.5	52274.5	44978.8
glucuronate	22338562	16775449	14047328	8886894	16902588	20024112	18840772	23842450	18337282	23626442	14943587	17752288	16447530	32694242	11065249	14193602	14568594	15369506	13357713	21349872	16171129	18741872	15415904	26121408	20990258	17568856	17583872	16164573	17398854	17492622	18210510	15357699	21653920	18047398	13515086	16914604
methyl glucopyranoside (alpha + beta)	156096	373707	20034.8	89716.5	20034.8	20034.8	20034.8	79171.6	20034.8	20034.8	126959	373184	20034.8	20034.8	20034.8	346041	20034.8	20034.8	582366	113441	73928.2	20034.8	20034.8	196196	119943	20034.8	560005	20034.8	166575	20034.8	20034.8	20034.8	40069.6	20034.8	20034.8	20034.8
caffeine	158388256	5420199	179823	43602160	14515727	72979040	20364668	45662192	359646	15104637	399503	925925	179823	34740232	179823	82637472	49069848	2321493	32115870	16476632	28418486	27702520	973522	1435602	59064932	75050240	7547269	272501344	8781756	107927600	185056800	7.9853e+06	199132512	1064731	179823	27473448
4-hydroxyhippurate	22490950	21347808	48940328	8533276	22865134	26950636	38649440	34607496	85539424	44287996	57775620	33137944	42967056	25731530	27184414	32182326	15676354	11407702	25641304	93230800	54365756	47610668	39968036	60765916	16665412	43199104	54458224	28032168	32070056	31456166	26430644	32595088	30745826	26621872	76913120	24758164
2-hydroxyhippurate (salicylurate)	372368800	1974224768	28712456	702620544	1751000064	85893768	253119584	2380462592	85085360	1117507072	1842627840	41318568	2366395392	60219288	1070886848	733449472	486774528	30602480	1117912832	30953036	69554296	34588220	17149248	1041241216	74685128	1518334848	3065570304	45774612	36065008	127554416	42981368	141921056	18613682	19496038	3158599424	5143022592
3-hydroxyhippurate	25812798	2.32875e+06	5.2703e+06	7015157	19372318	16583730	13475891	8.28668e+06	59078996	11964687	3810451	4.96947e+06	23619426	13121380	2.2266e+06	16606466	34975140	12408284	14967151	27269494	70587160	56814052	13530482	22525506	10261750	12247393	26876620	66544168	8659859	32838822	29076290	18140392	15478310	22379888	15085314	34607820
gulonate*	405285216	390113728	402905408	368250528	255577168	352748288	381514944	256195696	415147744	389118080	389723872	418872928	322655904	441749696	458140320	413683552	432285856	616263808	423098560	529409504	595608256	394073760	316606176	359420800	514789856	248009520	388738848	350062688	390672864	338269696	458352864	404600800	321339616	329485408	239403248	322362208
gluconate	292742912	238097232	215457200	411936416	240191552	252858896	459918688	160264688	285737824	429787872	327552640	359717440	365606016	165023232	420629152	425760384	233039424	359609760	364284864	261099744	227565168	303965600	264706352	287696224	303020416	229253968	1343472384	234421008	347561568	174065360	437775040	273201568	319848704	350871328	461827040	183902592
mannonate*	92408112	119811352	71970944	151166512	95277408	3.90913e+06	191008320	96876544	132068328	138794768	94940048	192812816	104687528	99625480	97601192	275449344	119630168	183948000	175441008	140526752	128175272	125956488	81769280	116803216	123957824	68609344	344948704	128832192	159786544	108066872	187996480	110388168	99294536	119342640	110362088	108900344
galactonate	18294396	57338252	6737811	48986512	72001168	41251856	415206	39633756	61525992	110000	47983288	49947904	110000	96233960	24035068	110000	22871100	4560564	50704292	24441526	30002288	31256878	29172512	34953304	110000	35026456	110000	116460192	44723904	56511460	54123232	20879830	110000	43984024	3226974	36056496
arabinose	1864833	1.91516e+06	1766856	2066464	1.46239e+06	1491630	2586715	2949353	1408702	64263.5	1.73533e+06	1980220	844875	492038	1606651	1100104	2166315	1476843	2146375	269956	277628	2300760	1139349	440730	2113664	648675	3167015	1761874	1912663	1291186	3963222	1086392	779730	1.96045e+06	1416514	2753560
xylose	143114	2354602	263680	1418672	527494	413766	598307	71557	571229	835894	1045258	1077627	5204544	71557	496105	71557	627301	317560	498628	728081	71557	502456	454964	71557	399208	71557	1511247	71557	1.01107e+06	556337	2453669	890681	71557	452010	666873	572948
3,7-dimethylurate	219908	443546	10630	77035.7	111109	110609	66072.5	10630	10630	63842.8	10630	153733	145943	89026.1	119604	10630	419542	10630	92275.4	10630	96869.7	10630	66719.9	10630	10630	134994	134659	10630	1.56602e+06	10630	188911	10630	153533	237218	10630	56044.1
1,3-dimethylurate	2.04124e+06	526330	698067	266213	2.93246e+06	1.56977e+06	819216	130966	129256	219522	142118	153326	18534.4	1.65588e+06	18534.4	338426	1.43034e+06	1.57255e+06	1.17314e+06	2369922	1.6342e+06	1574245	93183.2	445058	832788	2.08972e+06	207930	5.01986e+06	604538	1.02478e+06	1.61642e+06	939379	2.13724e+06	2.42155e+06	18534.4	449981
1,7-dimethylurate	14643220	2.41323e+06	2.65649e+06	1.86493e+06	7.28164e+06	5532483	5.55022e+06	4.84509e+06	1399362	3.36703e+06	302252	755405	590819	6.29979e+06	269064	3.26041e+06	11574417	4265434	9757054	10114420	16230921	10287097	282492	2.24713e+06	6.49243e+06	4.34335e+06	1.22014e+06	25602842	4.01509e+06	8941818	15379544	4.15028e+06	14040474	5479203	96914.2	2.67535e+06
dihydroferulate	310587	12035.8	479292	66149.5	186321	336587	216106	230051	538084	227724	263832	270071	524318	156114	24071.7	12035.8	384892	824328	148622	381666	225857	821449	37676.8	183213	425409	375043	12035.8	492623	12035.8	215200	337721	762856	191363	247802	12035.8	134227
dodecadienoate (12:2)*	372823	233149	592245	565343	554862	406770	661179	252227	427452	934281	112226	251117	514845	236342	409991	915808	799935	369678	745927	289966	567152	377645	498980	367930	475568	456488	393614	578132	394128	2.02655e+06	450263	383834	413341	269298	408926	224452
N-acetylhistidine	972426	1320266	1762829	1258833	2.77483e+06	893471	1120236	2255697	2066033	1771794	1592945	1194202	1382182	1233476	732079	1606241	1352697	2435016	1586805	1212139	2050387	1707665	1435859	4144252	1.50093e+06	1096201	1391296	791880	1.74664e+06	1152778	1758813	1714025	865074	1806847	1475023	1446835
histidine betaine (hercynine)*	574059	484125	280402	469273	202339	187241	342680	275012	343498	615094	705067	469550	717840	222772	268769	246618	184313	841775	96945	245415	618521	355396	49872	1593756	425730	324730	84343	154321	476562	216310	24936	628985	317521	24936	312804	1135662
vanillylmandelate (VMA)	1.03065e+06	1.62824e+06	2.00498e+06	360695	2.10674e+06	3.12356e+06	2.78339e+06	2.92431e+06	3.44831e+06	1.42492e+06	3559611	1.33539e+06	3.74706e+06	3.55911e+06	1.67483e+06	1.69257e+06	3.49727e+06	2.45401e+06	1.4712e+06	1.23833e+06	2.02055e+06	2.335e+06	2.52107e+06	4.26244e+06	2.02085e+06	2.69177e+06	1668587	2.36458e+06	1.50705e+06	1.0117e+06	1.24097e+06	2723278	1.32426e+06	931709	1.41066e+06	1714005
mimosine	14869216	14869216	14869216	14869216	14869216	14869216	14869216	14869216	14869216	14869216	14869216	14869216	14869216	14869216	14869216	14869216	14869216	14869216	14869216	14869216	14869216	14869216	14869216	14869216	14869216	14869216	14869216	14869216	14869216	14869216	14869216	29738432	14869216	14869216	14869216	14869216
5-acetylamino-6-amino-3-methyluracil	184895504	41515356	41634928	64480096	56157660	57065904	44420980	23591840	34591912	9207211	8988474	29366040	15098170	103069832	3271895	18283948	38173688	163826000	127782080	222414816	215770624	110596128	7174244	40232448	122236736	71969712	12600922	264843696	32402348	152094528	142863712	43572588	163386272	250708464	1559435	39467204
decadienedioic acid (C10:2-DC)	43309380	20426306	13929791	1916180	53417532	12254458	31589828	6825523	34091224	40812248	28407020	22005810	31443784	37488076	18466994	37755292	45107720	11033984	18279020	22460200	41774332	22394826	23378378	15082506	40518440	11309088	28292208	39932104	27108396	84206296	42138216	18838798	18624636	15344345	28438424	12751258
guaifenesin	138297	138297	138297	138297	138297	138297	138297	138297	138297	138297	138297	23359800	138297	9488442	138297	138297	138297	138297	138297	138297	138297	138297	138297	138297	603834	138297	138297	138297	138297	138297	276594	138297	138297	138297	138297	138297
branched-chain, straight-chain, or cyclopropyl 12:1 fatty acid*	523748	117877	914360	784516	711675	463756	1.4746e+06	177259	58938.5	1511304	58938.5	516397	393435	235692	720282	1.33887e+06	684897	213899	1512116	850221	1.10263e+06	265067	733362	58938.5	604595	495784	58938.5	729840	480028	9479852	495550	159038	396963	246533	58938.5	58938.5
5-dodecenoate (12:1n7)	346866	336575	3.44321e+06	1072006	1.72328e+06	569541	1.73939e+06	225104	2.7722e+06	1.95181e+06	112552	900571	831027	934188	1.33897e+06	2.90386e+06	1.21561e+06	716345	2.31424e+06	689676	1.8341e+06	778790	490994	418119	1.08545e+06	734303	482970	1.36895e+06	1.14856e+06	70020744	774781	277081	730436	536263	112552	432913
4-vinylphenol sulfate	6668469	24479338	6907827	2.2813e+06	5336115	3.58846e+06	8608757	7509186	3419672	16532994	16215274	10945051	4.76391e+06	3.73803e+06	4.11131e+06	5.59691e+06	3.85891e+06	19628124	5573973	2.55067e+06	7.6108e+06	9294577	20277534	24759936	6.98476e+06	8.12929e+06	8676153	7.61938e+06	18173744	4.27434e+06	10909510	9165592	4500090	7713276	10548247	9952243
laurate (12:0)	14297088	8769928	25973526	11570786	20560530	14755868	10395643	6.0198e+06	18211074	23584628	3.64199e+06	17931194	9933278	9065471	13533491	19521672	17322746	7.51356e+06	53128724	15119539	238592672	10054000	9261041	5930472	23816714	14966943	6628177	12865798	12823234	163510960	16330986	5.39046e+06	35723152	14804810	5069827	14312633
cysteine s-sulfate	4590447	4236045	4287187	5014354	5276682	5001744	4179071	4203229	4605870	3.94656e+06	3.72833e+06	2504645	6300648	3795884	4336808	3628040	3549193	2370162	2920458	6316290	5625561	6003572	4853610	2548310	5038638	3275651	3865494	2555322	4.12332e+06	2597692	6573602	3718541	7.29201e+06	2032959	4.10778e+06	2788160
dimethylguanidino valeric acid (DMGV)*	18737658	25100332	22407132	14263262	13746776	10399615	28419836	36977436	27897306	13042321	19740500	39889040	19816336	18867608	12158316	34578556	15856694	34252368	22821814	30036792	28158364	18877396	16899100	28636552	17760332	9110912	10593355	26960270	25872344	4614625	21131076	31850172	20538700	12904052	16584956	15482116
N-acetyl-2-aminooctanoate*	487035	224066	578415	991269	807979	190867	2206195	719578	1.38503e+06	969069	299429	271084	1.35993e+06	1.01904e+06	208524	358600	709797	1.51958e+06	606260	406021	1.13747e+06	581087	262557	3.02474e+06	531354	278880	545937	148062	441851	797271	1.64894e+06	635214	597290	473750	2.12904e+06	846860
4-ethylphenyl sulfate	1.44194e+06	2.73767e+06	2.74819e+06	352055	821144	251295	547544	237941	233027	568071	473942	768587	569209	432063	3.08329e+06	1.59498e+06	2100830	7312579	17591058	877146	4917300	3.03234e+06	2.62465e+06	1.44277e+06	810321	364025	228613	536453	130158304	1.89237e+06	736562	549072	1.02237e+06	5255033	701501	868128
2-ethylphenylsulfate	59083.8	376961	6307.09	35342.2	6307.09	6307.09	6307.09	6307.09	6307.09	6307.09	6307.09	6307.09	6307.09	102312	12614.2	6307.09	59822.2	870737	6307.09	34048.1	187546	6307.09	6307.09	201373	93397.4	6307.09	6307.09	6307.09	6307.09	103310	52036.8	38052.1	6307.09	1.57303e+06	6307.09	58839.3
(2,4 or 2,5)-dimethylphenol sulfate	93437.2	265103	7227.42	68378.4	7227.42	7227.42	7227.42	7227.42	7227.42	7227.42	7227.42	20986.7	7227.42	270288	58226.8	43401	72539.7	1.14626e+06	7227.42	72863.6	201855	7227.42	7227.42	175874	135255	7227.42	7227.42	16961.7	7227.42	127126	82259.5	82259.5	25706.2	796905	7227.42	78825.7
sebacate (C10-DC)	29331.7	2485932	1.02571e+06	198038	293567	229963	447555	331713	29331.7	29331.7	29331.7	108046	29331.7	29331.7	29331.7	138608	1.16911e+06	1.18027e+06	1.97287e+06	952891	29331.7	29331.7	1.89187e+06	790823	1.70744e+06	877922	1.44981e+06	29331.7	242295	1.51928e+06	2.69614e+06	151525	249900	792808	29331.7	361506
N2-acetyl,N6-methyllysine	679746	491749	838999	1065453	1340385	2852947	2488007	1350098	2861954	1787075	722752	765732	889090	478296	1176608	965174	1865836	1690450	1840228	1547595	11170050	982355	829032	5819121	337129	1960004	621306	170646	1527105	1335410	3416506	1962831	434783	2164117	2746113	3006018
N-acetyl-isoputreanine	38120320	40029880	43874940	29221328	44663744	41603152	60218648	61816716	50066896	61719992	51725464	28339772	79467160	58558720	48213444	60300448	53375384	35078600	64553380	31665564	37785304	44294560	68195904	48461336	25675876	35731832	63615124	44976700	51572200	27654424	33705660	50094396	31430762	32591074	50936760	65510304
dimethylarginine (ADMA + SDMA)	101267792	112844504	176468560	117743896	127080936	148100992	117173920	103334064	129927712	120630360	132097800	91342432	128534456	132028264	168605616	107445360	179101664	100732656	108046056	108917936	111433344	126687288	119773640	124367840	114789640	139917472	160247552	100882872	98987896	180861920	113945976	126314592	101717096	113154720	131965400	131517784
N-acetyl-S-allyl-L-cysteine	0	0	0	0	0	0	0	0	0	0	0	0	0	0	0	0	0	0	0	0	0	0	0	0	0	0	0	0	0	0	0	0	0	0	0	0
indolebutyrate	384237	10465	255524	10465	10465	36678	39866.2	74718.6	113533	83779.3	87451.4	87485.7	200268	120947	302503	66046.1	92657.7	62809.1	153623	10465	10465	91830.6	248347	88951.3	170074	10465	64950.1	34023.5	133638	141627	10465	10465	10465	30487.6	37453	35175.2
acetylcarnitine (C2)	214986624	248509440	270008256	274916160	321331360	256009792	302535072	200094848	316568448	389483232	176124752	206645376	161099888	203171568	305400736	401923904	158998256	239357872	361052448	297760160	303399040	134046528	213700944	239898944	286896256	252128272	270138144	293643168	147867856	353640128	379944064	260873152	223296784	168381088	142506432	199019616
1-carboxyethylisoleucine	112459	241397	92067.8	159857	270579	252087	266481	182158	154906	56677	173531	10166.4	173618	155716	144519	366459	84593.5	131493	167463	154909	210409	140801	92132.4	128354	161845	160082	157739	137668	223437	50583.1	10166.4	76517.6	172313	82267	71795.4	214641
1-carboxyethylleucine	135128	209666	133618	204114	338172	199648	259491	163865	283194	70357.6	171374	16919.8	124660	127420	117501	423905	96356.5	124702	173443	185985	258777	99282.8	79737.2	124667	173083	213213	176565	153445	167906	78065.9	67350.6	129733	143897	134381	123938	196661
4-methylcatechol sulfate	11814012	4.52146e+06	19334682	15485588	15013318	19643858	26044366	23985794	33166678	15241190	18327830	1.43685e+06	40660988	17718850	12195986	20772528	27013708	17052206	19513310	40036060	20078558	19556064	13064154	9506261	7.58805e+06	15806252	18602994	8602428	14048898	10755944	57026684	3.74842e+06	14272072	23096878	22070900	13405896
guaiacol sulfate	66987992	45682204	23689734	16236013	30049916	29705656	35717312	25623512	35044412	68886752	49140636	246708480	32544020	34440488	29974606	46089116	42538364	56576720	55159896	68123136	92474792	87907536	48690344	69073488	40338236	34350484	27514966	46662192	57899092	45303172	126618144	104962664	34615088	67438832	24174800	32964986
3-methyl catechol sulfate (1)	6339641	1.7792e+06	823219	4.06904e+06	1.74623e+06	4.38878e+06	580889	741977	610898	1.6036e+06	1256495	927965	267336	4377197	1234973	1421817	4191260	8604850	1683338	4643270	12824258	2657572	326052	1.5641e+06	4.72792e+06	4.23127e+06	627768	2362710	217420	4.06011e+06	6195261	5125861	3.18701e+06	7.27125e+06	124687	3.24132e+06
3-methyl catechol sulfate (2)	513972	314121	7602.04	208904	120776	232880	7602.04	15204.1	7602.04	58841.9	27888.5	109880	7602.04	58072.8	61512.1	47796.8	218491	286901	108378	81442.5	732274	88959	38398.2	49574.1	262418	184427	25921	85482.8	24018.5	175418	519774	242291	167229	302303	7602.04	237115
4-methoxyphenol sulfate	23502.6	23502.6	23502.6	23502.6	23502.6	23502.6	419470	259557	23502.6	23502.6	23502.6	23502.6	1.12398e+06	787094	23502.6	832936	23502.6	864183	23502.6	23502.6	23502.6	23502.6	23502.6	2.04347e+06	23502.6	23502.6	23502.6	23502.6	2.61873e+06	23502.6	23502.6	23502.6	23502.6	23502.6	23502.6	711427
gamma-glutamylglycine	20049586	13498004	19691106	10055646	10965131	14665001	6069169	3529819	8238341	12871821	8650557	5067692	18778888	9892115	6508603	6538046	4716861	10110102	6092004	12104452	9004824	10466175	7998586	13320347	11695989	13918295	8397393	2332641	4058682	5183685	7406708	6589559	9051030	7326671	10080728	14552504
tryptophan	183128128	269385696	293267776	355940032	358976736	155286272	258273408	237688320	213395888	224046816	299084288	241456224	224275408	152904032	278190592	269514176	421713888	340524608	223750688	206916640	244911488	214970624	198539680	221164688	279778912	178848016	328188032	252665456	256822064	187254528	206772912	331584768	248346192	186406496	298142240	217505392
N6-carboxymethyllysine	9449214	16671312	11321987	1734242	8225459	9746441	9832896	12557264	15169593	16126028	10063527	6749552	8224690	9940215	10600359	7789972	7947120	14874319	15409867	9991296	13641607	10568493	7062297	11038613	12003022	10403229	8692547	8564475	13150302	9714497	12685675	10354524	9091734	11417511	7453997	10023768
hydroxy-N6,N6,N6-trimethyllysine*	15247767	14525841	28448030	14053960	21162972	25722318	20684948	12218727	16081735	15546975	18627534	15451963	19488236	25061646	19931428	18185008	11814027	23784288	17145540	27439406	28914928	23545588	27281432	22699430	20510456	21007212	27057794	12485620	9259451	12741788	15035810	21702040	19336904	15418324	26643938	22501270
xanthurenate	34063	1887637	920867	1676925	2992188	897580	2331446	1628445	1133074	211011	1634929	2025863	1135581	1239858	1943774	1431427	2137142	2283108	2783861	1378407	3589764	705152	1011497	3013927	5676568	700551	2466820	2556289	857339	889937	2934241	1705986	810665	1016088	1972964	3617836
cinnamoylglycine	51477928	17210600	81558848	741186	2.00741e+06	40204708	19051432	10921068	3.71707e+06	83049080	23939454	5964888	34435260	7268698	7.77673e+06	2.7037e+06	8590326	43180464	12677327	29581844	4125015	45774208	2434650	18389946	40776916	120811280	3.07568e+06	2.52769e+06	15481990	14564182	5018757	18953334	19454236	9780541	1925349	4.67235e+06
indolelactate	15382644	14177828	11113166	13295232	12826550	9429930	11792699	9041111	7910447	3650608	14561790	7838496	11759857	6937425	13238395	13107703	19200022	11333403	10262687	8777765	11110854	7.43732e+06	12152634	16208358	11546459	9295589	13439988	14705098	10688778	9310451	7917400	11434752	6.49487e+06	6516891	7507605	6461721
1,2,3-benzenetriol sulfate (2)	67282.3	8105	8105	177966	149833	8105	8105	209667	481198	8105	8105	8105	23609.9	1137569	8105	8105	8105	8105	8105	27903	8105	8105	8105	8105	8105	34752	8105	729468	87161.5	195423	204360	518844	109876	8105	8105	189473
1,2,3-benzenetriol sulfate (1)	0	0	0	0	0	0	0	0	0	0	0	0	0	0	0	0	0	0	0	0	0	0	0	0	0	0	0	0	0	0	0	0	0	0	0	0
maltol sulfate	2.8582e+06	3246497	1.4964e+06	332560	966141	929414	283533	1.0746e+06	1.03387e+06	1.68586e+06	924961	2443729	757129	798979	1141224	479019	2.05168e+06	1.18156e+06	1.38885e+06	1.36009e+06	5.96985e+06	1.98782e+06	993870	2055136	2.74672e+06	1.12498e+06	971323	3080066	5148771	1302242	2548596	2.24579e+06	1.57984e+06	1.62758e+06	1.2366e+06	1.70493e+06
2-methylcitrate/homocitrate	2.40581e+06	3.00385e+06	2623245	1461176	4.01669e+06	3.9169e+06	2650971	4.13783e+06	1.76388e+06	2.10244e+06	3.9182e+06	3.18669e+06	5662212	3.09308e+06	2.44701e+06	14878.3	3530067	2.75181e+06	3.57528e+06	3.65957e+06	7.99453e+06	4886371	4272049	3.63674e+06	2.75579e+06	2.34179e+06	4873659	3.71387e+06	4140722	3.69609e+06	3.82638e+06	3637910	3.33396e+06	3.68652e+06	2810228	2.82835e+06
ibuprofen	20905.5	20905.5	20905.5	20905.5	20905.5	20905.5	20905.5	20905.5	20905.5	20905.5	20905.5	20905.5	20905.5	80528	20905.5	20905.5	50462.4	20905.5	20905.5	20905.5	20905.5	20905.5	20905.5	20905.5	20905.5	20905.5	20905.5	20905.5	20905.5	41811	20905.5	20905.5	20905.5	20905.5	20905.5	20905.5
N-ethylglycinexylidide	0	0	0	0	0	0	0	0	0	0	0	0	0	0	0	0	0	0	0	0	0	0	0	0	0	0	0	0	0	0	0	0	0	0	0	0
2,4-di-tert-butylphenol	10538091	6.25631e+06	24016400	35273616	25383878	14224410	20082854	11384682	21406696	12641013	16771058	11564379	21497776	20782098	17293298	24564380	7.96645e+06	28567192	29302762	25106596	36186988	17968368	19515600	27609462	20481356	24271064	12926371	16026538	11715147	16061555	22568720	14760773	22096582	25117412	19775552	36073444
3-S-cysteinyl-2-methylpropanoate*	0	0	0	0	0	0	0	0	0	0	0	0	0	0	0	0	0	0	0	0	0	0	0	0	0	0	0	0	0	0	0	0	0	0	0	0
N-acetylmethionine sulfoxide	182861	190162	25833	51666	100838	88169	263963	399909	99230	25833	238430	157600	249468	194966	144996	129575	102848	193811	174673	198647	469922	356070	196298	439357	222066	206405	122124	241063	216543	251909	25833	114003	180957	133513	172139	378649
N-acetylphenylalanine	1.97035e+06	1146181	1630506	1389943	2576228	1271724	8504150	3320801	11258942	4.15331e+06	2162276	1.81083e+06	1714931	2652278	2673272	2338122	2431358	2298305	2687004	2405529	5713708	2502316	1654541	3025550	2928551	1486292	1.82442e+06	1716951	6394095	1.90979e+06	3003237	1927973	2789791	2484181	2013387	2250337
phenylacetylalanine	0	0	0	0	0	0	0	0	0	0	0	0	0	0	0	0	0	0	0	0	0	0	0	0	0	0	0	0	0	0	0	0	0	0	0	0
furaneol sulfate	618459	2.17519e+06	1.20286e+06	697668	583757	605962	846278	596981	1.1721e+06	330773	971544	326066	468345	1.89631e+06	1.78312e+06	699431	435632	763271	421218	825993	1.72814e+06	978767	1292936	2571306	1.1304e+06	678494	2.42259e+06	476300	388289	705826	1.71921e+06	518314	531143	224069	563038	1.47925e+06
lanthionine	5237300	5482970	10489554	4730784	9020045	5808338	8066456	9530415	6.56976e+06	7357202	7.41336e+06	6277332	9387610	8.33747e+06	7826226	8728820	5756216	18574300	7640170	9042479	25964404	8.22424e+06	15864572	17373832	7317162	9430142	5458703	5752611	8749012	7226639	5714374	6.12669e+06	4708604	4780338	12412506	7.55978e+06
1,6-anhydroglucose	11647491	18677262	5956227	18836338	7936075	8.02215e+06	8270939	3614210	9827122	7773615	3421631	26417444	5013514	7244139	16382584	15742817	10845439	11949222	15970816	6194776	14095409	5238177	1681756	9991236	12826118	7561269	14366119	8691338	9139262	2771835	6329490	6589838	4.01341e+06	25527568	1.01264e+06	11020081
kynurenine	29163124	45734356	47647128	42849428	56961228	31701200	55802984	72533352	47534992	41362920	65736784	42585908	54439700	19848376	57178740	33353680	78896792	44287176	49708672	35744000	40632960	46980292	54240364	32384768	61528260	39753432	53819272	58671332	71753560	39815600	39056448	55746448	30870668	31050150	57961692	44022820
ethyl alpha-glucopyranoside	645305	13829.3	243114	131239	573247	234030	30200.4	450578	151592	31505.1	1.36477e+06	13829.3	1392643	248450	245782	13829.3	205714	13829.3	145650	13829.3	13829.3	13829.3	27658.7	13829.3	469486	190025	436899	281320	319242	158953	193088	114353	475080	311666	420043	1.12171e+06
ethyl beta-glucopyranoside	96487.5	2.53148e+06	149509	18258.1	754949	119479	137901	495337	97516.2	213522	836335	4.08708e+06	225175	188827	151661	4340131	148274	18258.1	285623	1.36651e+06	1.17659e+06	18258.1	18258.1	453188	694936	18258.1	18258.1	804745	773868	261095	223372	189010	246320	101606	138775	717910
sedoheptulose	888334	1421027	963893	1035542	1228127	873671	1190911	1517471	839271	733616	1236221	925664	1128903	1452314	1353143	1896389	1075625	745390	1331603	953977	956054	682702	768644	966426	1.03585e+06	1043960	1492257	1419987	1335302	867433	1229356	859698	1270761	449591	961837	850251
1,3,7-trimethylurate	2.37959e+06	260509	514682	285294	1.60442e+06	1.6155e+06	1.88748e+06	375623	23464.8	430739	23464.8	46929.6	60402.5	1.73585e+06	23464.8	1.4597e+06	1.1838e+06	1.195e+06	936259	1.59807e+06	1.36107e+06	1.28584e+06	66447.7	229551	1.05197e+06	1.77692e+06	163347	8259982	685299	2.35402e+06	2.8491e+06	895609	3.48367e+06	683036	23464.8	747863
cyclo(pro-hydroxypro)*	1667923	1263493	4964534	1235568	1333255	1438324	4973793	8151687	2058654	3993244	2640498	1474852	2.0802e+06	2635515	2429445	3.06517e+06	1357636	2288334	2250439	2352627	1624732	1609324	2866766	1332995	1.88314e+06	2172564	1271075	2117948	4367450	1374538	1736346	2230613	1498287	2307947	5624158	1549954
3-methoxytyrosine	2341773	3158961	3.02805e+06	2901438	3071705	3633338	3765455	4054065	5057938	4426011	3969438	2625650	4429586	2601251	3.20223e+06	2408834	4198842	3.63906e+06	3566929	3124348	3.97826e+06	4290786	2532386	3.49043e+06	2.91861e+06	3.62644e+06	2377883	3693327	3.63518e+06	2.90033e+06	2344001	3.84687e+06	3.03941e+06	2739500	3382966	3680969
N-acetyl-1-methylhistidine*	3344753	2473840	6.45038e+06	5146610	7.60068e+06	2462648	19335028	6535549	14489406	4429491	2203286	5910565	6535238	3.69383e+06	7738128	7167806	5324157	12983196	10117155	8824172	42027988	7836293	5410389	21313396	7850858	2208126	5027479	5243658	4494945	6681006	18454230	10266823	6140548	12194889	9262447	13944992
N-acetyl-3-methylhistidine*	1740813	2569286	12607108	3714189	6319900	1400483	9541288	6540172	6248112	735366	3442247	5673229	3103097	5951501	9966050	5715457	7745743	1304192	2724622	5.85901e+06	37824740	11986992	3084160	10060673	6699744	983731	4462277	6745205	942908	4471423	4600357	10452149	4939426	3983625	5216864	9660573
vanillactate	1020330	1.16832e+06	1.42855e+06	398670	715401	1311110	1.70287e+06	1.7036e+06	1.42752e+06	1.36181e+06	972587	1.05354e+06	1.66885e+06	1.58034e+06	1.24357e+06	1.50561e+06	2.39072e+06	720512	1.32134e+06	956089	1.54983e+06	926267	1.03971e+06	1.44606e+06	899466	918072	935715	1.21612e+06	994507	1.25529e+06	1.09601e+06	900904	815245	908624	737560	849662
6-hydroxyindole sulfate	13193920	13249038	14168302	6990029	17023244	22555196	13059986	13919401	27596640	13335110	24280292	4.59262e+06	23977726	10881554	11016743	15792587	11244586	8749003	16335298	16559493	18294850	16735037	17389308	19219592	11478217	25735946	12500025	12834621	6740718	10582070	9248155	12041649	16573869	12237699	11984824	7341175
3-indoxyl sulfate	377725408	370771232	457115008	149075328	482929728	516852448	360337984	437477920	649888512	483165440	635398400	146075952	545252800	273084608	313048160	412228800	296943616	251003424	374675840	423106112	461975424	509762688	431817920	554569216	321272512	713205120	427489664	415605568	201403248	297799104	245101856	418106400	480269632	277869344	373446080	335380896
5-hydroxyindole sulfate	173235	695038	268583	75546	314821	310853	125277	113673	147834	135370	122548	229062	156956	56165.8	251717	356719	136445	239247	132402	164691	375748	251778	1099506	271540	162562	210236	120108	178892	253821	28884.6	575784	136529	149221	93495	113717	213115
7-hydroxyindole sulfate	67721.9	546777	55837	9335.86	61650	131239	9335.86	37314.1	28575.9	45700.8	30798.9	20500.8	39718.5	9335.86	58754.2	20450.6	36721.7	9335.86	52919.8	9335.86	111483	91809.1	597799	86223	9335.86	56905.8	18671.7	9335.86	43124.8	9335.86	24131.7	9335.86	18852.4	36267.8	72092.8	67081.2
4-allylphenol sulfate	169559	1.89037e+06	820915	905376	12940455	1.54742e+06	2.47671e+06	279096	126893	1.95606e+06	1.91738e+06	1.93679e+06	889730	334786	262197	582749	1.51945e+06	474780	773821	260849	843770	605226	97772.7	6.28896e+06	991807	219068	2.1339e+06	66697	350269	384472	925992	1.27156e+06	457249	594271	481114	2.75284e+06
glycerophosphoethanolamine	3523337	4264654	3537816	5258749	4250107	3564155	3181744	2697774	3182123	2729784	4.15193e+06	2572846	2991664	5321799	2745406	3469578	1595862	4502590	3189468	5065027	5964225	3249572	7024162	3545632	6722756	4371647	2758255	2125387	3106166	2587361	2974397	2559180	4674766	4016591	4669282	4782276
4-acetylphenyl sulfate	198893	5322503	276156	412515	164650	83194.2	224917	131663	107147	377416	334847	1.21225e+06	134641	113780	446534	326088	183924	760621	1.28179e+06	44229	456337	527749	3.24808e+06	274498	344632	200659	297561	218712	23562188	107828	302193	178031	213889	138553	474172	875738
3-acetylphenol sulfate	2.47081e+06	871210	187213	1.06669e+06	1419373	2.59682e+06	529123	766269	2.42967e+06	1.11809e+06	577658	577362	1382663	1131158	219339	795927	2.8147e+06	1.43537e+06	1253513	831873	11248985	2.33379e+06	1.41271e+06	2.85403e+06	1.19863e+06	1.46268e+06	1.25532e+06	5336873	941814	1.57094e+06	5202209	1.53577e+06	788504	1.82046e+06	1.59134e+06	7.83749e+06
desmethylnaproxen	0	0	0	0	0	0	0	0	0	0	0	0	0	0	0	0	0	0	0	0	0	0	0	0	0	0	0	0	0	0	0	0	0	0	0	0
N-acetyltheanine	3775852	3488939	1869203	2019514	2897080	1678146	3222668	1919947	3013702	3580327	2740735	1956305	5.93972e+06	2411405	3416529	2210628	1640822	5657962	5096053	3239319	2848523	5687593	3391084	7158333	2968401	1.84557e+06	5974991	3995981	5271799	5883822	4511860	5.22971e+06	3.16357e+06	2435263	5205085	6847364
N2,N5-diacetylornithine	671102	756848	1671019	1830737	1272939	961152	4310085	1821865	3782990	2182352	444208	1186104	2803455	1560926	1249821	2044566	774542	3.28468e+06	2115881	770084	4810390	982601	1261883	5778919	663784	572960	860265	321260	2680105	847926	2814983	1324514	681458	1208529	4720611	1906814
N-acetylarginine	4246561	3276507	8630285	7393010	17102476	4687992	8.13328e+06	3447212	5990366	3.0094e+06	5778538	4429033	4312668	2479755	6484307	5189699	2430899	7.99789e+06	3175160	5319761	16401489	5914203	6873637	11267696	6739984	5094054	3.8233e+06	1530847	8282224	4135932	8949311	4522325	5937949	3311392	15240731	6910683
undecanedioate (C11-DC)	9627.84	1.72723e+06	373271	87685.5	9627.84	247153	128161	140107	9627.84	9627.84	9627.84	9627.84	118253	237151	9627.84	9627.84	1.20494e+06	512049	1535838	303674	149758	9627.84	1.31337e+06	292082	1.36387e+06	322052	1.15162e+06	19412.1	9627.84	22734.2	1.82113e+06	9627.84	9627.84	160419	9627.84	166739
N2-acetyl,N6,N6-dimethyllysine	2967222	2125058	572347	3.68851e+06	2335624	23167728	7072870	1730117	8545065	24720636	3281169	1866737	3.36001e+06	4640942	2655210	1282502	28257452	3123683	30001984	21660108	25475560	4801574	2634902	12140139	892844	16195306	3675457	846617	27948646	6272786	7431853	2120286	1.47855e+06	9840839	11555096	4699967
2-hydroxylaurate	100408	222559	46112.1	70299.2	117776	117472	209337	90309.1	41922.7	88591.1	15593.5	52016	61522.6	110339	82554.1	73731.2	63898	120923	83548.9	34615	99493.1	62331.9	91836.7	61979	107709	49909.4	71718.7	72338.1	70397	147469	125496	15593.5	120167	101830	98803	54310.9
3-hydroxylaurate	124510	137529	358622	255818	207809	228690	444641	176510	287148	559997	62254.8	141319	282098	177158	286003	767794	335796	250491	428504	241682	545910	143795	199982	189836	237502	284858	141718	323050	212957	1257888	232875	62254.8	248390	208788	210111	166775
tyramine O-sulfate	493291	105749	8712.93	123127	1.60883e+06	1.04051e+06	466560	522814	1.66015e+06	253967	131004	214229	141254	480357	277990	1.2185e+06	407816	313229	247622	253098	486990	288031	521152	201882	103781	491131	2.3324e+06	130315	155347	175895	188846	8712.93	1669676	2.54087e+06	82433.9	333505
m-tyramine sulfate	29403	94391.4	10338.1	43325	46438	241937	83926.4	236083	25454.9	897015	10338.1	48046.1	23268.7	40484.3	48432	10338.1	57966.2	10338.1	52015.9	10338.1	47969.7	10338.1	415342	41580.8	22231	84510.2	22944.2	10338.1	171108	10338.1	36471.5	10338.1	110185	30791.7	10338.1	59401.1
N-acetylcitrulline	6259840	3.62119e+06	12863810	9837965	16045943	5981194	28480692	6705076	29958188	8037260	4189261	12818635	12543515	5800265	8201814	9291506	4581889	14059583	5891225	10552993	39493372	7894422	10601822	21978340	6721367	3245723	5019742	3989033	12526614	6867684	20957946	7.42879e+06	10486441	9198415	18213696	8707195
propionylcarnitine (C3)	14759031	18994724	18714748	16449106	32338984	26200882	19716660	21143304	21836516	16864360	22107780	26267074	16872548	12654166	25093640	28514292	7120152	21144766	23618874	28414042	18825400	9407430	14876018	15742727	23162928	17901612	27063524	9387100	12897012	12449095	29942224	19186762	27086862	8671979	13331396	11265182
4-methylguaiacol sulfate	1.05237e+06	2.55835e+06	3.94628e+06	966549	3.26332e+06	1.50649e+06	2.27893e+06	2337001	2817479	2.45413e+06	2.19253e+06	1.12338e+06	5.11171e+06	2.19413e+06	2.36448e+06	5164076	3.55602e+06	1.92743e+06	2.69045e+06	3817606	2595693	3.79328e+06	4375335	1.46663e+06	557943	1.2994e+06	2318625	1.04542e+06	1.4487e+06	1.36003e+06	11830407	475443	1.7576e+06	1.8651e+06	5.1959e+06	1.183e+06
4-ethylcatechol sulfate	7515535	972114	180445	2.04702e+06	613035	1.78765e+06	1.22238e+06	865614	278021	2.07712e+06	238823	176034	1.11167e+06	413565	559183	460516	2503978	3.55339e+06	2.26674e+06	3028900	3.41413e+06	2.90012e+06	617360	1.3878e+06	3962934	1250024	543160	1.86492e+06	7176370	3.59231e+06	14046430	5.12694e+06	5899803	2983312	536599	4579090
3-ethylcatechol sulfate (1)	667148	188732	81601.3	175856	155158	181211	12228.3	28161.2	12228.3	125050	111305	50178.4	24456.6	256364	96719.9	156103	485619	1.06073e+06	130575	496686	1.07615e+06	304091	12228.3	292090	705078	253354	12228.3	181975	12228.3	356597	692243	348162	214077	1.24058e+06	12228.3	368752
gamma-glutamylalanine	593052	763504	294956	407000	405243	518980	455823	499910	607871	309003	222836	319070	785976	662379	364386	716138	375216	655068	661748	464702	645041	569158	505506	694678	746280	441928	528712	814988	88123	508069	709390	545179	397750	373982	366994	752813
2-hydroxysebacate	740331	1.4885e+06	872587	213143	436562	397900	1.57824e+06	1.21658e+06	710160	381612	1.05863e+06	215681	824631	974685	309707	255430	1.04719e+06	1.00036e+06	666174	472001	475295	396987	511230	197164	584657	628757	432418	523828	1.42276e+06	1.56704e+06	1.21062e+06	356500	813556	390692	543109	433991
3-hydroxysebacate	1.23642e+06	322620	631853	124579	833628	569964	1.09404e+06	916537	661489	833364	378096	110883	890145	391748	508694	728123	1.24823e+06	747980	766523	602116	978970	1.20146e+06	960408	35438.8	887493	521998	480023	869892	513677	2.61406e+06	1.32126e+06	524286	358127	777249	635602	612626
N6-carboxyethyllysine	0	0	0	0	0	0	0	0	0	0	0	0	0	0	0	0	0	0	0	0	0	0	0	0	0	0	0	0	0	0	0	0	0	0	0	0
8-methoxykynurenate	1.32237e+06	3680290	4284120	637535	2994265	1.35238e+06	3.37094e+06	2.95445e+06	2696496	2.40427e+06	2.75168e+06	1.36389e+06	3148524	2.78625e+06	4602289	2.66947e+06	3123044	2.71593e+06	4.11256e+06	2.25372e+06	5.26528e+06	1.76166e+06	4816626	2153917	10602745	706065	4886466	4373663	1.4266e+06	4.06483e+06	3205679	6.40864e+06	1981230	2.07491e+06	3.7678e+06	1.31605e+06
N-acetylalliin	7166887	1662030	6611790	11018023	20800744	14799546	24820176	3860111	21700528	5624279	483285	9156746	11024389	15489864	47290160	21309842	5157876	24050006	25074764	9658540	39702232	1336528	45010520	43067984	25244118	16556303	13417961	1756055	11702907	3514681	10750495	4335559	14201093	7882261	11872129	8407147
pantothenate (Vitamin B5)	2.81637e+06	3.47838e+06	3900327	3740289	7.83355e+06	4576687	5.35973e+06	9069974	8900204	33434504	5997186	15020258	6062943	2.19455e+06	8071614	5.37428e+06	2.83775e+06	7.46131e+06	6.41399e+06	5573712	5615951	10542446	4932704	3.60264e+06	10128053	3829980	16594424	6013400	15421233	1.87782e+06	10555392	8681716	12255230	16970696	14057066	14248901
2-methoxyhydroquinone sulfate (1)	4799430	9049435	3940216	1.41518e+06	1.62406e+06	1.29305e+06	929364	1.12588e+06	3.44167e+06	2.53768e+06	6.72217e+06	28649996	1599084	1.05522e+06	6.42087e+06	1.23799e+06	2.9758e+06	2794518	3041626	3.87801e+06	5701696	5.04858e+06	4416559	3.61924e+06	2.41449e+06	2.15965e+06	1817476	3.93865e+06	3.51965e+06	1.07627e+06	4.121e+06	3.29664e+06	3.65515e+06	1.52764e+06	2.11765e+06	5551480
3-methoxycatechol sulfate (1)	7.44505e+06	3077255	1.2826e+06	3.84557e+06	5.19166e+06	2.52702e+06	1.02139e+06	19199218	8320305	3.02928e+06	3.36697e+06	4642749	5065485	15147722	2.23895e+06	2.62896e+06	3.46788e+06	4642228	3.38033e+06	4.15165e+06	11766275	7433522	1.82845e+06	4256484	5.04531e+06	2657267	3.40783e+06	6946174	8949631	1.54128e+06	7662383	19160988	6.19492e+06	6.88634e+06	1.08546e+06	9647465
3-methoxycatechol sulfate (2)	899842	910810	244784	368853	473423	239608	441000	377148	576810	1.14165e+06	694326	522390	825620	550702	441000	331325	906268	864069	591974	541896	1.16831e+06	1.02745e+06	376674	695808	791304	180076	556177	774782	1.28804e+06	315110	958403	768610	496426	761303	406520	449925
2-methoxyhydroquinone sulfate (2)	2.02313e+06	958322	1.44052e+06	408907	470298	901631	630121	548960	1.74144e+06	1.32054e+06	2.2143e+06	3.70999e+06	1.44635e+06	696046	1.73827e+06	357738	1.35258e+06	1.48445e+06	1.43181e+06	2.00384e+06	2.71161e+06	1.98391e+06	1.03269e+06	2.67159e+06	894118	945581	1.54349e+06	1.9638e+06	2.79105e+06	551834	2.5219e+06	2.23217e+06	1459899	1540266	1.09239e+06	3.31376e+06
2-methoxyresorcinol sulfate	625691	15596.6	108658	127128	458204	361218	152391	2493486	4.54531e+06	189755	380839	15596.6	768210	4477564	32888	31193.2	384493	314041	377559	1.2511e+06	658245	301842	15596.6	235063	203164	1.08191e+06	359565	1.14425e+06	404792	770217	267163	1.05882e+06	1.26957e+06	397947	15596.6	521765
ethyl maltol sulfate	61979	2652575	140011	1297898	860186	20695	20695	2276197	121590	47432	20695	322755	41390	163314	78894	20695	76205	72583.7	194330	20695	548432	670769	74925	20695	420324	20695	20695	1.02741e+06	1.00976e+06	116588	985534	20695	1.10669e+06	623274	20695	134492
S-(3-hydroxypropyl)mercapturic acid (HPMA)	57562.2	161464	54248.9	51268.1	306461	116086	87280.7	100614	133216	78628.1	59220.5	111443	96373.3	193835	172992	244986	38287.8	547417	121686	68227.8	186630	94047.5	79637.5	187634	119673	107342	313515	50343.5	86840.8	137252	72689	40049	255886	601183	64533.2	63705.2
N-acetylglucosamine/N-acetylgalactosamine	2028080	2759476	2505702	2571412	8168813	1873874	3177432	3479297	3016129	2438449	5681282	2212209	2716879	1910450	3392626	2119392	2855312	1853005	2807390	1911192	3214003	2042637	3207382	2374452	6458195	1976693	5911619	2027493	3380034	2457770	1796267	2423974	1856964	2484169	4774439	1674817
glycine conjugate of C10H12O2*	267503	476306	158949	259262	169065	241386	169419	138285	170185	773100	39231.7	232477	209682	261876	143535	287077	396868	319094	248641	318572	249929	217231	201819	846272	792443	223670	170874	187338	25964.9	215420	150737	322970	167001	163002	130501	169496
3,5-dichloro-2,6-dihydroxybenzoic acid	169979	175702	420394	428712	230392	128026	340379	221905	460784	472203	153107	387606	403935	105128	221569	764049	225451	561806	596104	232887	624862	408943	126592	320375	200837	42764	42764	566070	206743	263977	451985	347124	1039041	397602	129076	85528
cystathionine	3639351	4977994	11228583	6217175	7057733	7477440	6154306	12282193	3.83714e+06	2928748	6820087	3.84222e+06	5932671	11613479	7332665	10079049	6758392	4428260	6355831	8352356	7.76966e+06	5932832	6132753	3.91921e+06	5291030	7148926	2450420	4.06499e+06	13627156	5661785	2590822	4486117	3074704	1977928	3587615	2813969
phenylalanylglycine	387260	649738	470801	244712	436419	372941	472733	216018	296224	386413	462681	264989	213385	533585	361446	336979	205295	929232	582504	572023	631740	474242	1027912	882256	467979	267381	506062	323127	362059	322689	377136	474242	498109	477563	437081	838250
2-hydroxyibuprofen	22559.1	22559.1	22559.1	22559.1	22559.1	22559.1	22559.1	22559.1	22559.1	22559.1	22559.1	22559.1	22559.1	8742177	22559.1	22559.1	22559.1	22559.1	22559.1	22559.1	22559.1	153963	22559.1	22559.1	22559.1	22559.1	22559.1	22559.1	22559.1	45118.1	22559.1	22559.1	22559.1	22559.1	22559.1	22559.1
phenylacetylserine	5200471	2110021	11048567	319463	4200372	9368353	4011182	7671447	6364868	4261410	4471908	1720698	6603025	8775096	8.2641e+06	8256464	2368201	2513577	9923522	4526299	9381189	6363905	15765240	623776	2339745	3185643	1983527	1221258	6125602	4605083	6146810	87558	4237339	4926700	3295047	87558
N-acetyltyrosine	111792	114247	214244	114550	252543	127462	693596	249892	1.39144e+06	379393	166866	227335	193348	246804	255216	198476	174985	248383	241400	224952	653741	200924	149330	313662	222404	155410	129626	148060	380450	175269	218888	160985	340183	185042	206050	268763
N-acetylglucosaminitol	0	0	0	0	0	0	0	0	0	0	0	0	0	0	0	0	0	0	0	0	0	0	0	0	0	0	0	0	0	0	0	0	0	0	0	0
glycine conjugate of C10H14O2 (1)*	871967	1109376	646199	990432	586135	780734	596270	543309	565141	1.12373e+06	250765	556123	937008	885023	744438	886981	1.12332e+06	973350	377707	1.30524e+06	1.09224e+06	1.18998e+06	591964	2.14974e+06	1.87092e+06	677943	720602	619516	112275	651992	546199	975339	643228	498026	470703	651992
2-naphthol sulfate	213477	1.76902e+06	88568	94506.3	615343	28297.5	466067	288754	479561	315421	316905	1.40597e+06	131174	198188	154552	645985	135874	1.41917e+06	92112.5	439735	294231	429917	712957	394797	474696	14148.8	320080	592615	999658	245807	232608	428016	133455	335946	816548	354916
3-hydroxykynurenine	212795	438946	305946	133297	356091	22734.5	639342	672925	532515	531995	408279	271930	730882	189894	278554	495470	468012	225178	464282	397661	753927	359031	370401	266994	490552	239563	364812	374995	1063337	851728	411771	418396	397919	320011	678135	280578
tetradecadienoate (14:2)*	511957	418080	4108953	1.39426e+06	2.20565e+06	711091	2.82883e+06	565322	2.63855e+06	3.74502e+06	332889	664347	1.35004e+06	1401946	1704192	4596975	1.85695e+06	1.45917e+06	2.23945e+06	1.55716e+06	2.22977e+06	1.2418e+06	1.40203e+06	1.24401e+06	1.20279e+06	1.76123e+06	678914	2694143	1.2624e+06	111633072	936558	1.17376e+06	1584733	429577	915718	355957
succinoyltaurine	11258098	7396774	20221380	6838184	35006576	13970447	17887670	12028497	10088077	15870995	8938291	12051418	10175202	22138480	10796525	15836993	10591013	27529648	17176948	62705288	11832592	29453292	22688642	19804944	22233152	13722706	29574824	35345604	13310613	29704594	20200452	28382856	32244192	16675388	59913768	13322925
vanillic acid glycine	3.55637e+06	1.23439e+06	2.96251e+06	1.47749e+06	4.05345e+06	3282337	1.74122e+06	1.10644e+06	4573317	5.71735e+06	2.0912e+06	1.00631e+06	3.83304e+06	9900451	1.93334e+06	726373	4235315	4.16254e+06	4.17321e+06	3864835	2.44787e+06	4.51039e+06	1.30347e+06	3.94177e+06	1.88688e+06	4.91284e+06	1.26594e+06	3413071	3.62775e+06	1.33536e+06	1.52131e+06	5.47999e+06	1186503	4545280	1.14452e+06	2.66454e+06
androstenediol (3beta,17beta) disulfate (1)	9622615	13464078	5.14614e+06	9000775	27880316	6.3727e+06	65970624	6.01517e+06	8846500	2.74072e+06	5645568	56433584	3.84485e+06	123838	3880305	9212789	21505318	24445886	61006444	190220320	6029284	28621858	41100340	27651418	16924122	4.14379e+06	24332338	48806848	6.68348e+06	43183844	57110984	4.51564e+06	9535718	9098502	4575846	33142698
androstenediol (3beta,17beta) disulfate (2)	2.6238e+06	8998244	4.08754e+06	1.28242e+06	6836607	1.5537e+06	12354897	3.05256e+06	2.29688e+06	1.01584e+06	1.26852e+06	9463919	991392	106497	2552363	2.95779e+06	10525540	5.69386e+06	7.02666e+06	28506108	1.55242e+06	3.87196e+06	5.07785e+06	6.06311e+06	3.36489e+06	1.66735e+06	5.23499e+06	12716570	3.36411e+06	6154810	4362817	1.45078e+06	2.73423e+06	1.58237e+06	1.71665e+06	7.01785e+06
mannose	5192420	7500193	8949356	12971255	11580137	6007209	29449818	12868558	13755263	13782654	10603131	15218763	7293494	9917078	11348168	34456228	17116180	13539227	13124272	12741776	4391206	11335548	9402752	8.11052e+06	4970126	8249625	34803456	15746942	16138249	12478606	21451016	11397853	10335680	9993829	15896522	4439680
fructose	33310308	44138872	4695443	23872832	1146995	6743232	8884680	11832449	5403328	5705457	7383867	4498833	3.83565e+06	4317364	4198641	17892356	5873073	3734640	4588752	3148099	15556262	439125	5913162	3630048	6149954	2969995	8492769	878250	10676224	2289774	38897712	9277999	3714642	4725774	11041620	9018320
glucose	1018879360	1198142336	1067928512	2177076736	1148582144	996451264	1989889024	1143525248	1196476800	976653504	1643253376	1406173824	854832768	985619072	1298838400	2637910016	863955520	851378048	1266766464	939450560	1073234368	1015251584	988255872	1050467072	831425344	902098240	3485375232	1026226944	1125209600	859692480	3032918528	1299387520	1222540544	934765440	2172428032	991298048
chiro-inositol	2467262	31343884	1579256	7303295	3151341	2567109	1443239	884753	2300557	3486900	38530920	40527332	9272735	3778759	575497	37253048	3418240	793444	1985229	12138054	29035968	1363517	1810186	22741104	18549056	3458646	3826402	1128123	10833590	3533844	6475530	31813438	10178017	1375431	2425098	10227101
myo-inositol	82927912	155320944	64039284	55859000	72052296	120808024	159668464	88457376	100012008	121225720	154330416	98876488	106259792	123028248	76217984	103053216	110999632	70036568	96300056	115300440	73280832	82122792	117362728	277222688	115601840	123093360	170214208	89220016	75258872	60376256	120871288	190914192	64130076	63700360	143433344	91843296
5-acetylamino-6-formylamino-3-methyluracil	42480260	2456774	1279194	3.86296e+06	4567493	3632395	7064880	3242490	258016	575641	258016	1.0226e+06	1110050	38763072	258016	3537524	258016	30731232	30182004	41280456	32458914	5513726	1756942	2241479	12844108	7419954	1.8906e+06	32295118	2603831	11148273	35704124	2411218	25637772	47344028	258016	2338414
5alpha-androstan-3beta,17beta-diol disulfate	2881069	3503102	578196	602185	4204940	192454	15267410	410033	1.63466e+06	214322	687912	5692000	424578	20861.8	1990435	306403	1827037	7.18721e+06	8081487	34873584	1447945	5.8506e+06	1435895	4547158	4437324	330471	3851901	9086211	442152	1.41628e+06	16726840	685962	629661	3031171	1544130	3024650
5alpha-androstan-3alpha,17beta-diol disulfate	9083.52	92526.8	9083.52	9083.52	170756	9083.52	374602	202799	9083.52	9083.52	37844.1	132608	9083.52	9083.52	148345	9083.52	197858	71360.1	375424	723004	73305.2	178185	115298	89166.2	86947.7	9083.52	50044.9	235068	62915.4	303728	363484	9083.52	9083.52	47083.5	52960	108160
5alpha-androstan-3beta,17alpha-diol disulfate	9466.33	250012	299798	9466.33	241455	9466.33	1.43545e+06	132656	63764.6	9466.33	18932.7	321103	57456	9466.33	549193	9466.33	441913	468936	378849	2.75184e+06	172034	171223	103846	328264	232898	9466.33	674384	726139	1.80701e+06	22675.1	4.33505e+06	119372	2.07268e+06	450086	455429	293069
carnosine	0	0	0	0	0	0	0	0	0	0	0	0	0	0	0	0	0	0	0	0	0	0	0	0	0	0	0	0	0	0	0	0	0	0	0	0
myristoleate (14:1n5)	1.94301e+06	1.91856e+06	20486260	6288100	7062726	2883851	9198421	1.72332e+06	18077194	15295877	1.01716e+06	5742293	4.8958e+06	2.46757e+06	9104551	15197255	6.51116e+06	2.54029e+06	20274012	9306937	14619666	6491871	3.14232e+06	1.94807e+06	6549285	5.34126e+06	1.36384e+06	9963383	6117082	300114752	3.89956e+06	1.23435e+06	4075861	4011996	1.39929e+06	2.63315e+06
2'-deoxyuridine	38443.7	28709.1	31291.6	6651.15	6651.15	45784.4	31372.4	17737.2	38036.2	21298.6	36849.2	28425.2	6651.15	6651.15	31908.3	6651.15	33679.8	6651.15	17083.3	6651.15	56007.3	38724.6	32468.7	6651.15	31827.4	6651.15	46333.8	65017.1	6651.15	6651.15	40078.1	6651.15	6651.15	33631.5	23497.2	36418.5
prolylhydroxyproline	50042344	19793100	101345840	32821642	47395732	26093378	65240916	40183528	28661580	101585528	66626960	35691712	82105456	65234584	54095024	54610364	20240900	70328928	55134164	58010484	42042304	28130520	42365384	43509976	52691636	34034412	21320726	38378528	58208688	48016308	49186256	40403396	39424780	60348976	140377104	55515288
lithocholate sulfate (1)	71112.2	154798	291230	8636.16	8636.16	300109	498464	378669	69284.7	479898	104241	17272.3	118703	25688.8	39393.6	527090	744187	92969.6	160338	1.93726e+06	44256.4	61293.4	80899.3	87018.1	91819.8	90889.7	8636.16	188149	483961	50774.5	202307	76914.3	316294	66691.1	47830.1	8636.16
dodecenedioate (C12:1-DC)*	9706.89	78727.2	9706.89	60542.2	165735	54621.2	126496	189264	9706.89	98792.1	250925	9706.89	9706.89	49674.3	9706.89	77620.8	9706.89	120345	9706.89	9706.89	9706.89	106913	94319.6	216828	9706.89	9706.89	218278	9706.89	150779	1.76599e+06	172678	257911	9706.89	9706.89	9706.89	109313
N,N,N-trimethyl-alanylproline betaine (TMAP)	281576128	413583872	315080576	256393152	427952992	254709888	296788736	205328688	328904032	195536992	240421712	292412992	309803488	178798128	309472704	343141184	272789984	454132608	299538304	353831648	481480768	338884032	242053840	466903584	551788032	220630000	307038752	375904928	201814000	283172768	314009568	268534784	250110320	303816384	226059392	342977920
1-myristoylglycerol (14:0)	262067	191741	63752.7	423433	282411	274660	63752.7	264733	63752.7	250170	63752.7	127505	212542	63752.7	228496	63752.7	146382	63752.7	440912	63752.7	324912	63752.7	380861	63752.7	349902	63752.7	309692	63752.7	181327	63752.7	414720	63752.7	219706	527816	63752.7	471998
myristate (14:0)	17916388	18967752	69029384	51108808	65127784	31725420	62594744	13049674	66419852	67439184	13167457	51687648	27977350	20793442	44564748	71868776	36209816	29421982	142596352	65579068	198083744	46173580	21398142	22976052	46168224	54127408	15670959	50378016	23953046	288247520	45292304	16974142	45238328	55903464	18643588	40024840
3-hydroxyindolin-2-one sulfate	125685	123583	62958.5	44789.9	178662	145695	50113.4	22395	121748	22395	124765	22395	136390	60074.5	324770	231262	62534.7	22395	170261	74003.6	88720.1	22395	203252	131694	56050.2	106247	327904	95943	77623.3	108016	109214	186251	97022	22395	78008.8	22395
ergothioneine	407731	267045	465911	639712	414807	207940	1197038	367935	524051	298949	936022	590668	643119	568969	431843	1041202	131321	1637123	838327	677253	1334526	408472	340410	1505491	575555	181839	496629	275155	163029	225112	987559	589494	280013	443572	454632	1096576
butenoylcarnitine (C4:1)	0	0	0	0	0	0	0	0	0	0	0	0	0	0	0	0	0	0	0	0	0	0	0	0	0	0	0	0	0	0	0	0	0	0	0	0
4-allylcatechol sulfate	289190	402359	15382.7	961184	2.38054e+06	53961.8	253371	87105.2	15382.7	2.53341e+06	223115	949844	4.58776e+06	257165	516719	460738	277274	819045	202128	68973.7	3650762	965694	793104	330703	930180	15382.7	754204	149177	320662	95413.2	633250	185818	139009	120046	104805	190108
4-vinylguaiacol sulfate	4.33104e+06	3.92042e+06	1.5031e+06	507164	1.48223e+06	2.1273e+06	3.92023e+06	8410484	1.54639e+06	5.12603e+06	939859	3.69343e+06	2.33034e+06	608142	939839	558293	2.03547e+06	6411140	767817	2.50342e+06	2.70633e+06	4.75182e+06	1.31543e+06	2.75551e+06	9225752	1.74861e+06	774763	2.43028e+06	1.70014e+06	1.82595e+06	5.21117e+06	6.44649e+06	1.95843e+06	1.44306e+06	491296	6127755
thymol sulfate	11616758	18757794	35675	2181986	101229	35675	9751970	436011	269271	267428	371336	306518	368646	105075	57269440	1719575	670498	309177	227932	109930	7.88568e+06	939027	123010	322185	228153	35675	370146	502676	254159	3354577	3116704	71350	739284	310188	168935	626122
naproxen	0	0	0	0	0	0	0	0	0	0	0	0	0	0	0	0	0	0	0	0	0	0	0	0	0	0	0	0	0	0	0	0	0	0	0	0
isovalerylglutamine	0	0	0	0	0	0	0	0	0	0	0	0	0	0	0	0	0	0	0	0	0	0	0	0	0	0	0	0	0	0	0	0	0	0	0	0
dodecanedioate (C12)	456704	450028	433085	175453	483220	304045	610630	294313	184265	217119	189000	172125	204731	306610	315564	236356	1.39475e+06	468562	455989	627791	1389273	183403	378675	219373	1.29548e+06	276569	206809	326573	214419	3237542	765996	347714	1.03136e+06	460823	188016	620010
valylleucine	79847	30737.5	30737.5	30737.5	193454	73487	61475	258127	188396	93555	30737.5	30737.5	114726	30737.5	111914	30737.5	331101	30737.5	30737.5	90528	30737.5	30737.5	30737.5	98221	114347	30737.5	374927	30737.5	154010	30737.5	83673	71352	93593	30737.5	30737.5	30737.5
4-acetaminophen sulfate	253309	64942.6	448390	19166974	39315204	192025	75925.5	330171520	310080	64929432	336509408	2451625	1.01042e+06	442942	217924	95140752	128086	166448	83133.5	91359888	194919456	174483552	156214320	4509329	179151616	364876	208632	63460184	888579	175916256	1.01522e+06	509639	878475	190087	196272	5144669
2-acetamidophenol sulfate	133976	370053	1.84382e+06	218575	14097.2	115870	14097.2	1.41126e+06	94998.5	14097.2	3076452	1.5958e+06	60839.2	14097.2	122245	64820.4	303208	14097.2	143707	58114.5	264738	14097.2	92532	73386.3	162107	14097.2	145704	71588	750780	34928.2	290070	14097.2	98928.2	52371.9	104256	79178.3
N-acetylhomocitrulline	722563	296782	1086183	1545978	725904	448847	3498760	1053954	3.98481e+06	847576	152461	197820	928720	860836	1369055	560172	342056	2768718	1567727	961151	6052730	917413	1504569	2456101	706400	529661	980820	396925	827062	528269	2938776	672598	418990	913093	2298709	1546285
butyrylcarnitine (C4)	4001131	7846715	3658064	5722313	6.64414e+06	1.01941e+06	6721298	1.01941e+06	4432195	5846877	1.01941e+06	3.45465e+06	1.01941e+06	1.01941e+06	3.60164e+06	5730558	3208225	6361317	5.49275e+06	1.01941e+06	1.01941e+06	1.01941e+06	1.01941e+06	7602462	5402559	1.01941e+06	3.73462e+06	11662521	1.01941e+06	26096478	1.01941e+06	3140629	4519275	2385496	1.01941e+06	1.01941e+06
isobutyrylcarnitine (C4)	20072524	20649644	24318644	16200226	40564576	37943928	17554996	39247984	19371526	34063032	22668276	17101730	13126938	41586424	33272908	13354319	7742169	28716348	17980068	37580148	49594932	25147296	42362656	20398636	33163324	40877312	29886014	9307512	29478132	28075082	47986584	12078394	13497371	9379108	26020584	28163556
methyl-4-hydroxybenzoate sulfate	5.53665e+06	3.23144e+06	3.65041e+06	1.6999e+06	3.08623e+06	1.50633e+06	12988149	2.80467e+06	4.52422e+06	29165130	7.31087e+06	3.32512e+06	12745725	1.07464e+06	2.25032e+06	1.69822e+06	12547309	3.60333e+06	220314	61021952	636811	7883427	1.17011e+06	3.75427e+06	23603516	178632	121995720	4926497	12672631	2417474	2.65264e+06	13797727	155397	2417474	22556364	517202
4-acetylcatechol sulfate (1)	2.81561e+06	6.33364e+06	269137	870803	833421	1.96374e+06	981026	412263	588395	1.82289e+06	1.18504e+06	559252	660867	538366	536178	436295	2.03882e+06	1.31219e+06	1.55533e+06	1.49366e+06	1.73185e+06	2864904	1.61744e+06	1.46932e+06	2.01721e+06	1.98831e+06	419778	2.98702e+06	6.29816e+06	1.06778e+06	3676007	2.42907e+06	1.27377e+06	1.16237e+06	908907	2.45496e+06
4-acetylcatechol sulfate (2)	581051	2085632	17184.9	113726	17184.9	259188	17184.9	17184.9	17184.9	66398.3	17184.9	100727	17184.9	17184.9	17184.9	17184.9	91107.5	17184.9	51969.1	17184.9	96775.5	87155.9	162620	17184.9	194895	138917	17184.9	35614.8	733627	251282	846446	315430	129398	17184.9	17184.9	132453
3-hydroxyphenylacetate sulfate	0	0	0	0	0	0	0	0	0	0	0	0	0	0	0	0	0	0	0	0	0	0	0	0	0	0	0	0	0	0	0	0	0	0	0	0
4-ethyl-2-methoxyphenol sulfate	309327	131351	10798.6	10798.6	30648	54114	10798.6	42448	10798.6	10798.6	10798.6	55893	31219	42952.4	10798.6	10798.6	107669	187751	56427	146290	234619	81718.6	54909	39462.9	72994	10798.6	10798.6	46395.5	10798.6	190217	490895	123170	253376	117714	10798.6	130031
gamma-glutamyl-2-aminobutyrate	86904	103454	80870	155481	163669	174183	175725	28459.5	134333	72728	100990	224488	160939	28459.5	206005	277086	28459.5	126966	28459.5	28459.5	56919	150745	28459.5	162397	130615	28459.5	123907	179994	148921	345842	201098	171316	190700	28459.5	187664	242576
dopamine 4-sulfate	16201.9	687059	16201.9	689506	103180	247626	1.15248e+06	554334	334810	561117	72426.4	181635	16201.9	139427	141258	32403.8	187779	521509	64310	197098	57134.2	275068	999563	122707	16201.9	102469	16201.9	36527.9	172293	16201.9	166509	306703	239020	16201.9	327804	68275.7
dopamine 3-O-sulfate	126416	1646316	55616.3	1.59245e+06	406864	964610	397544	2.08775e+06	336875	2.97505e+06	349792	544332	647046	209673	246828	183846	367880	1.69205e+06	212484	124059	152036	294694	3.10315e+06	491879	223609	444511	99477.7	100908	831336	131155	410932	111597	347632	88759.3	191119	389594
syringol sulfate	318026	1.20116e+06	120393	338612	158681	146530	47701.3	368349	329917	246096	282368	355241	547752	3.7435e+06	230679	922654	205635	484468	644593	464981	3363009	330596	176128	213599	646699	438736	476569	344840	192141	252286	459155	1652963	240600	801905	76165.9	351635
vanillic alcohol sulfate	665178	2.80028e+06	140637	2.19119e+06	1.95335e+06	582378	159064	1.30839e+06	3.15393e+06	1.68196e+06	790930	1.60441e+06	173120	832211	78403.3	106645	1.99031e+06	490140	1.02225e+06	202867	438749	215921	251050	8340.62	1.15594e+06	173502	147423	1.0942e+06	10139247	8340.62	220837	481941	1.19291e+06	3328962	328533	1.46377e+06
lidocaine	198862	198862	198862	198862	198862	739291	198862	198862	198862	198862	198862	198862	198862	198862	7.65257e+06	13951749	198862	198862	198862	198862	397724	198862	198862	198862	198862	198862	198862	6829048	26694414	198862	3120979	198862	198862	4542205	9987830	198862
phenylacetylvaline	0	0	0	0	0	0	0	0	0	0	0	0	0	0	0	0	0	0	0	0	0	0	0	0	0	0	0	0	0	0	0	0	0	0	0	0
carboxyibuprofen	3871.27	3871.27	3871.27	3871.27	3871.27	3871.27	7742.54	3871.27	9704.55	3871.27	3871.27	3871.27	3871.27	6455130	3871.27	3871.27	37961.8	3871.27	3871.27	3871.27	3871.27	84558.3	3871.27	3871.27	3871.27	3871.27	3871.27	3871.27	3871.27	11225.8	3871.27	3871.27	3871.27	3871.27	3871.27	3871.27
chenodeoxycholic acid sulfate (1)	6722.09	65333.1	6722.09	99121.3	6722.09	112112	77011	130404	6722.09	60613.4	50207.7	122006	36272.2	13444.2	52784.7	85280.8	109142	42553.2	76477.3	172837	90702.1	6722.09	65253.8	82584.5	62918.2	6722.09	58104.9	66223.4	138990	6722.09	466613	42844.9	189809	62850.4	82197.8	6722.09
isoursodeoxycholate sulfate (1)	23560.8	23560.8	150840	252774	909845	23560.8	23560.8	308306	23560.8	23560.8	23560.8	141296	47121.6	23560.8	23560.8	138809	81956.6	314198	23560.8	177649	23560.8	23560.8	268045	23560.8	148974	23560.8	23560.8	209346	349966	23560.8	23560.8	96931.6	175100	23560.8	23560.8	23560.8
deoxycholic acid 12-sulfate*	30357.6	288421	30357.6	185481	30357.6	271794	402902	787177	30357.6	329846	277447	108134	178505	60715.1	138785	578799	359097	252333	291376	874217	176849	30357.6	395626	201612	205546	30357.6	329174	271173	390586	30357.6	681340	176211	131531	170425	272415	30357.6
phenylacetylthreonine	680807	738494	1610379	158444	725755	1.18642e+06	1.85238e+06	910223	1.10762e+06	591720	1399769	397916	1654900	1.97434e+06	1.56236e+06	1.68538e+06	501953	570802	1.18985e+06	1.48322e+06	1.54958e+06	1.26387e+06	2.25507e+06	241458	699815	330582	374012	156914	1.17835e+06	1.20304e+06	1.02749e+06	175744	1.0228e+06	1.11835e+06	673875	469940
1-carboxyethylphenylalanine	585228	622063	513997	436743	885895	669843	560408	995827	776437	159880	773783	456016	437116	392506	326025	1150129	463322	303857	388410	263041	440017	226150	271578	331614	510801	809036	424402	358915	930604	298652	366143	594056	618690	218825	418872	706262
hydroxy-CMPF*	914978	203153	15628343	3019629	9744909	4321262	3330131	2510048	1222471	7033457	754182	1926620	1155632	865846	3.79621e+06	745363	805772	1.90218e+06	1.81889e+06	1.93599e+06	1.83181e+06	2842521	11340755	9772226	1588956	6527683	19482728	1613398	1800172	777072	1081145	5687756	1056415	2230774	16827424	12550041
pregnen-diol disulfate*	2.93248e+06	9172559	3188508	1.93055e+06	6263252	4.14102e+06	17721438	8802762	1.84708e+06	2.36332e+06	1.00212e+06	11985034	1.83928e+06	325915	2.46049e+06	9109863	36120136	5.37978e+06	11935193	41811076	2.10726e+06	7.25438e+06	8691675	6545176	3.28486e+06	3.97427e+06	2757746	15679069	9171455	11959778	7569760	2.36361e+06	4.48268e+06	1.34289e+06	1638019	7374185
cystine	264259968	150440944	390826912	259840656	266150016	309353312	214972400	147629936	481705664	229466144	348011296	202852208	311460832	279932672	316652928	298881824	208908496	271221344	255198032	416103584	213274544	378334304	255391872	129799000	316232704	269394112	262756112	156397072	317517440	195838032	334148064	187420272	271554080	249930352	299249184	177537472
5alpha-pregnan-3beta,20alpha-diol disulfate	530933	2.71515e+06	1.36898e+06	218122	1.00324e+06	306981	2.79296e+06	1.38142e+06	291966	552936	127848	696886	367533	15086.7	1.38401e+06	340712	4.71289e+06	648056	936050	6883147	641356	1.09261e+06	297710	348763	406064	249102	213080	2.49008e+06	1.83562e+06	305254	1.79596e+06	526367	1.11277e+06	284268	633992	637060
5alpha-pregnan-diol disulfate	13875.1	13875.1	67201.2	13875.1	63956.2	13875.1	157889	320435	13875.1	13875.1	13875.1	36100.8	13875.1	13875.1	54750.6	13875.1	239240	13875.1	64923	296639	13875.1	72647.5	13875.1	30066.5	33384.9	13875.1	13875.1	239556	57967.9	62460.8	68464.5	27750.3	13875.1	13875.1	13875.1	55985.3
3-carboxy-4-methyl-5-propyl-2-furanpropanoate (CMPF)	13525155	3.4852e+06	163113216	35310256	219334832	105005000	30426376	55753052	12540085	74743912	19009624	17001396	22784678	60505612	48839712	13135712	18959508	28461028	18671658	32758342	54234328	25015778	232997392	96373008	23276110	87901136	513722080	23680604	16614457	10842629	13390273	45093476	15705802	22448792	256739552	217876608
anserine	0	0	0	0	0	0	0	0	0	0	0	0	0	0	0	0	0	0	0	0	0	0	0	0	0	0	0	0	0	0	0	0	0	0	0	0
2,8-quinolinediol sulfate	197508	2.36686e+06	16899.8	105174	1219271	79357.9	16899.8	231228	133514	6.69891e+06	191669	590662	108357	81529.6	173118	565571	349955	42739.7	435742	1.87901e+06	133514	202403	474005	33799.5	99767.3	61993.4	160676	403284	3.26652e+06	53375.9	2.17222e+06	89481.7	105560	186349	16899.8	145783
N-acetyl-4-chlorophenylalanine	313037	213106	342483	241408	233509	386200	274565	349492	287622	398459	142273	266832	292518	257723	246004	435383	286306	222945	163881	147661	307022	199898	220178	178480	178639	214692	174497	201506	256520	321346	147425	189657	239660	361816	283008	296134
umbelliferone sulfate	1.10196e+06	1.21039e+06	10149.8	550556	186637	103950	304586	157551	100989	369119	815500	3045684	220405	346542	251259	908830	219289	400950	284329	80961.4	264571	4810875	136376	226506	609368	125862	491692	1.43039e+06	152047	212004	530761	873134	65740.2	290210	789081	2.06989e+06
glutamine conjugate of C6H10O2 (1)*	3.34713e+06	5.8277e+06	2.04673e+06	1.40656e+06	981681	4.54212e+06	1.51887e+06	1.77399e+06	3.25776e+06	3.35836e+06	843125	4627201	6.03677e+06	1.54409e+06	2.90152e+06	5537119	8914312	1.50462e+06	1309363	3.41794e+06	6.30242e+06	3.49501e+06	3.97176e+06	3.11439e+06	4.07797e+06	3.66723e+06	4201402	3761491	907079	3.66799e+06	2062577	5772289	3.07561e+06	1.39254e+06	3.17014e+06	4.84575e+06
glutamine conjugate of C6H10O2 (2)*	10684895	17713936	15162413	2.28854e+06	2.52077e+06	18249340	5.03766e+06	5.20004e+06	10167055	13095077	3.3166e+06	7924118	17349624	4.1829e+06	6081611	22543628	36242108	3.38043e+06	4588047	8712261	14791134	18626080	16297690	10544532	11181208	9665410	13082237	17530390	2.02896e+06	24386172	7030547	17161780	10504824	3.89495e+06	14366380	9214613
tridecenedioate (C13:1-DC)*	463575	718089	414301	697236	1.03476e+06	621956	721183	1.11731e+06	448090	476622	163721	348628	334881	469554	470735	822248	3.50855e+06	483816	699248	939209	732352	712767	600387	352773	2.03337e+06	413988	719265	1.38133e+06	258595	1.76183e+06	2.33905e+06	729269	450783	1.02379e+06	317026	745208
(12 or 13)-methylmyristate (a15:0 or i15:0)	1.43989e+06	982927	901824	3.30284e+06	1.82033e+06	2493862	2.95699e+06	985261	1.78842e+06	1.60819e+06	1.20738e+06	3.07723e+06	1.34899e+06	1.40107e+06	1.80851e+06	2534421	1.42617e+06	1.54836e+06	6166425	4.70498e+06	6.98894e+06	842616	962344	877321	2.49745e+06	1.55489e+06	812717	1.76462e+06	866544	11351788	2.03593e+06	790227	1.90865e+06	5465575	767861	2.15999e+06
pentadecanoate (15:0)	8.04203e+06	7.09871e+06	14786740	17296432	14788728	11795457	18562210	7033243	14699316	15344217	9527651	14002396	12131424	10256662	14768971	17774408	10882010	12064302	31345646	18441082	27309876	13004429	7.97796e+06	9861380	12094157	15530620	8389268	14548065	8101872	34481780	14258191	9656008	12722431	18854624	9755074	19885988
phenylacetyltaurine	0	0	0	0	0	0	0	0	0	0	0	0	0	0	0	0	0	0	0	0	0	0	0	0	0	0	0	0	0	0	0	0	0	0	0	0
cytidine	322488	493317	402149	364634	299586	469438	325006	886728	319662	529815	513145	285072	283670	395826	229729	448408	802331	602699	264049	374719	819719	833089	860905	390959	445464	668335	255747	401619	721120	288480	475748	674145	348042	566934	662108	765319
tiglyl carnitine (C5)	1302445	1252681	1122080	1873931	5.8684e+06	912632	1.99566e+06	1954769	3813609	1329467	1309003	1827530	2041275	906788	1492720	3130194	972477	3154990	2267200	2136229	3328296	1668393	1225681	1611119	4361472	1111113	3.5179e+06	3152366	1346157	1515366	2137084	1036211	1730865	1410129	920250	1816487
eugenol sulfate	9032.97	1.35351e+06	9032.97	832758	1.01702e+06	18065.9	2.68135e+06	170416	65611.9	772636	77854.4	8263638	1.43966e+06	97472.7	3.17545e+06	314195	85555	346754	94554.8	305181	540438	991804	236236	630407	881568	296853	620170	476843	40051.6	128987	2.65741e+06	78899.2	133945	357199	367644	196887
uridine	3117018	5.88332e+06	8957673	6.30414e+06	5474236	4316256	6.51979e+06	5788276	5.75632e+06	5892091	5168621	6094515	6399989	4983576	6688947	6461888	9404942	11327225	5562189	4353929	8981967	6868393	5994084	6.10731e+06	4569371	3917681	5673260	5673350	5.80415e+06	7903989	5673579	6963182	3705229	6336315	7.30639e+06	6815228
pseudouridine	14560522	19683580	22263342	18581556	19509396	21510568	21115896	25695318	22363704	22304542	23069796	20168742	27603676	20641906	24254574	26502280	21904092	21819260	21966138	19030660	16842732	19854300	24455260	22587464	21963776	17138702	16538301	19862488	19180454	18831170	14641195	22036822	18575538	17395458	21611174	18515906
hexanoylglutamine	1.57657e+06	1439487	1.93209e+06	327245	866024	2.16766e+06	968422	1.46807e+06	1.31654e+06	1.93675e+06	937244	1.41278e+06	1298491	5.2404e+06	1.31406e+06	4850299	2.66357e+06	866062	580893	846671	921851	2.27544e+06	2.32849e+06	1.06356e+06	1.2576e+06	1.89551e+06	1743240	2.96023e+06	904976	6.10988e+06	1.41809e+06	973929	784045	883180	1.00677e+06	737971
isoleucylhydroxyproline*	0	0	0	0	0	0	0	0	0	0	0	0	0	0	0	0	0	0	0	0	0	0	0	0	0	0	0	0	0	0	0	0	0	0	0	0
leucylhydroxyproline*	0	0	0	0	0	0	0	0	0	0	0	0	0	0	0	0	0	0	0	0	0	0	0	0	0	0	0	0	0	0	0	0	0	0	0	0
pivaloylcarnitine (C5)	0	0	0	0	0	0	0	0	0	0	0	0	0	0	0	0	0	0	0	0	0	0	0	0	0	0	0	0	0	0	0	0	0	0	0	0
isovalerylcarnitine (C5)	1917091	1689064	1553251	2032985	4131605	1582099	2948623	1495145	2310775	1793233	2.07625e+06	1691311	1179302	1278379	2311597	2084089	1066549	2090102	2385054	3496468	3721324	1.24938e+06	1361624	1822218	4629862	2117518	2145089	1351431	1028948	21670058	4119487	1145972	1539657	514474	1198189	1696460
2-methylbutyrylcarnitine (C5)	2935488	3593118	2434719	3055266	5744239	2706170	5944817	4200221	3.44925e+06	3.09974e+06	2235987	2953922	2685879	2720043	4389174	5158291	1236635	3258418	4143984	4395514	5290899	2634775	312006	2530919	4248347	2614326	4282759	3743867	1846140	5320374	5212069	1.53235e+06	2442555	3311075	1460172	3406704
4-hydroxychlorothalonil	21232	21232	21232	21232	21232	21232	92427.9	21232	21232	276405	21232	158434	21232	21232	390103	122623	110559	396668	138523	42464	21232	96281.2	21232	282264	48625.2	21232	230430	197180	74934.5	93043.3	157502	21232	237240	104210	21232	299598
3-(3-hydroxyphenyl)propionate sulfate	4387240	1321043	757059	551681	1.23036e+06	1.52996e+06	831148	1.77884e+06	2.35018e+06	2732614	468270	720986	2.38435e+06	1.92025e+06	357250	3.95176e+06	2.16638e+06	1.75548e+06	2411991	1.33157e+06	15927418	5892124	12542507	4.51699e+06	1.78894e+06	1.07495e+06	3970654	8814612	3.02512e+06	1.90242e+06	7.48503e+06	2.73251e+06	1.31052e+06	3.92767e+06	4.0482e+06	12103855
glycerophosphoglycerol	419330	796525	55619	398122	309507	540774	55619	325985	119140	421498	1111472	279987	422247	55619	333459	424580	148967	222192	516763	326569	245996	55619	334426	326786	457615	262278	603131	55619	393880	55619	755992	55619	436892	296973	226889	574677
21-hydroxypregnenolone disulfate	442256	1.91586e+06	713145	190691	821654	281244	1306588	153385	353621	182584	156130	1127568	229243	23632	284261	465160	2.09381e+06	840530	718398	4509221	189674	604900	984007	305032	422480	271446	342055	2.5459e+06	983327	665610	592595	246337	433483	210669	224190	906520
5,6-dihydrouridine	6594466	6813307	7.76148e+06	6.79136e+06	7.14e+06	7.12129e+06	6.1103e+06	6629347	8.02364e+06	7.1817e+06	7521983	6722222	6840634	6893941	6965368	8842012	9608181	6.91489e+06	7.51046e+06	6615160	7.44148e+06	7998410	8118582	6.41968e+06	6668691	6506787	6.69703e+06	8813477	5.78699e+06	6537765	4891404	7.46889e+06	6818786	5874820	7.66114e+06	4.03764e+06
indolepropionylglycine	554683	312721	542063	28953.9	160827	1.20205e+06	310200	144524	391316	2.14993e+06	603557	180588	863916	762796	227697	14476.9	68026.6	274514	677098	277098	754408	338822	267653	898846	1480359	308161	504736	119317	719812	59498.5	781612	259459	107539	1.18537e+06	226970	519338
N-acetyltryptophan	307791	166721	281456	131968	591551	170266	1.50033e+06	389559	1.49376e+06	1.2597e+06	214920	274086	310098	825678	439884	400374	391576	760421	491629	339551	331360	374740	202801	670570	628461	166222	445673	296779	835085	320509	249414	407020	409488	232519	161739	284867
gamma-glutamylvaline	6810007	11084835	8893037	12586138	15598854	8.18631e+06	12716364	6994301	11676062	10034618	10230260	10798953	10216335	9437856	10598716	14838123	6536920	9287039	11014389	16903352	12786122	10224296	7765329	11961720	15944709	9624438	12445744	6167923	10719163	6457642	12583154	8619657	11133987	7.82986e+06	10930474	12531380
tryptophan betaine	646341	906406	640367	1110700	587535	1414166	41899.5	41899.5	976748	6.44049e+06	35722852	41899.5	1158440	643373	83799	2110275	601834	3871720	1956640	41899.5	603770	114594	2448193	32051078	1912940	23696124	6.31937e+06	1587261	41899.5	1046733	1641479	6.78488e+06	885183	630162	2195869	2608374
3-hydroxydodecanedioate*	95844.3	31982.1	10811.3	56349.9	41717.5	143686	115820	119400	10811.3	92136.8	10811.3	10811.3	53057.6	10811.3	77184.5	91723.5	337370	49876	61138.8	10811.3	96324.3	10811.3	131101	10811.3	173813	10811.3	64126.3	90774.5	77633	424173	207529	10811.3	10811.3	84412.3	10811.3	72595.8
2-hydroxyacetaminophen sulfate*	245795	51731.2	35174.5	3734049	4.44522e+06	22775.7	39238.9	27491126	52736	15492021	16701408	376935	401480	11387.9	53070.1	7309435	134611	28822	49178.2	8946470	28901802	26693150	25726878	1.91499e+06	30273734	11387.9	93620.1	8389351	376935	16253371	527614	208382	84413.2	171399	53162.5	2.52739e+06
3-methoxytyramine sulfate	21193	74042.4	9340.43	87743.9	103109	187755	65141.6	406594	58054.9	647294	9340.43	65489.1	59236.1	48593.8	62941	30438.3	175790	101256	71228.7	28321	61500.5	81503.2	253768	156927	45152.2	125054	9340.43	67482.7	81861.5	32137.5	47794.5	9340.43	80412.8	46758.8	9340.43	101099
pregnenetriol disulfate*	886114	1.89695e+06	4911266	940650	2.80358e+06	1258913	9229072	2342888	883048	674875	36389.5	6.22905e+06	980680	72778.9	1061259	3.76884e+06	17413162	3.40267e+06	4.31132e+06	11959202	484211	3.33569e+06	2.39274e+06	1.8302e+06	1490672	1329095	991334	4275868	3431436	3149486	2.66705e+06	1490672	1.18431e+06	789884	785547	2.70203e+06
malonylcarnitine	380978	176054	303437	237490	355899	210567	432174	259483	257522	270597	405597	34219.5	189181	107246	329726	422521	34219.5	285965	618741	34219.5	168425	258633	34219.5	249745	463314	107341	34219.5	440460	191626	571323	386520	225083	283628	307935	34219.5	308529
(S)-3-hydroxybutyrylcarnitine	1751239	2674111	1596972	1974358	1274381	1675416	2358840	1108590	2063215	3083103	578022	2516814	1342633	1449227	2475702	3510588	4.08127e+06	1625232	2791082	2109726	2891070	1686062	1238263	1646037	1616277	1228052	2134220	2250659	525393	6247448	2108726	1563863	1974413	1360954	2192108	1031144
(R)-3-hydroxybutyrylcarnitine	95613.5	317691	282292	565925	191295	95613.5	537978	195329	326603	786240	95613.5	95613.5	95613.5	299542	761151	3461114	884873	205911	1090685	439160	803790	289379	95613.5	95613.5	243383	95613.5	554720	640223	95613.5	4332324	665431	95613.5	315264	95613.5	95613.5	95613.5
3,4-dihydroxyphenylacetate sulfate	39229176	51163624	17369606	6087744	19210244	23441332	17613208	19800328	46273536	34559376	30536652	31796684	26234892	18511224	25620792	16181219	30773972	40799940	32952450	46288304	56248624	73714584	72479624	127437496	23525052	17419932	63123648	44445664	34614012	30203180	80240320	66000508	45965528	29690388	46636420	97691392
gamma-glutamylthreonine	5277183	5158794	3.98478e+06	5971656	7.83937e+06	4690663	4896355	1397414	5047883	3207748	6390166	4748114	5019640	6350284	6010904	5299145	2255999	2835976	2263957	6812822	4.17548e+06	6629651	5423927	3604775	6822410	3276645	4583827	1421357	3535896	3768632	4676274	4286100	5637855	3805205	6045507	4531132
N-desmethyl tramadol	554498	554498	554498	554498	554498	554498	554498	554498	554498	554498	554498	554498	554498	554498	554498	554498	554498	554498	554498	554498	554498	554498	554498	554498	554498	554498	554498	554498	554498	554498	554498	554498	554498	554498	554498	554498
O-desmethyltramadol	3.61897e+06	3.61897e+06	3.61897e+06	3.61897e+06	3.61897e+06	3.61897e+06	3.61897e+06	3.61897e+06	3.61897e+06	3.61897e+06	3.61897e+06	3.61897e+06	3.61897e+06	3.61897e+06	3.61897e+06	3.61897e+06	3.61897e+06	3.61897e+06	3.61897e+06	3.61897e+06	3.61897e+06	3.61897e+06	3.61897e+06	3.61897e+06	3.61897e+06	3.61897e+06	3.61897e+06	3.61897e+06	3.61897e+06	3.61897e+06	3.61897e+06	3.61897e+06	3.61897e+06	3.61897e+06	3.61897e+06	3.61897e+06
N-acetylkynurenine (2)	167322	76018.5	135760	115940	345959	147183	1.51994e+06	329423	969629	749910	163440	275116	215103	170134	470810	125235	326190	329637	388076	273316	800009	351886	211072	462673	643658	75152	282849	136621	845775	208331	566544	226194	146717	230257	193603	635810
delta-CEHC	62023	88463.1	171183	106917	67870.9	48316.8	81029	57975.2	125346	150281	32438.8	10896.8	80138.6	180627	164336	180380	251281	270357	163013	175502	119560	129206	73887.4	33530.9	146924	53006.1	104442	266391	206016	31230.9	152987	40865.4	186717	132391	3.3604e+06	21793.6
ferulylglycine (1)	311593	12850.7	723997	242688	527936	1.57846e+06	227786	922088	609421	372611	355350	12850.7	765110	218899	90021.7	152805	277416	663571	252518	511254	478724	1.18014e+06	25701.5	99915.6	417089	1.0546e+06	246024	480553	69001.7	113264	654467	915927	91070.8	143857	80118.9	135417
ferulylglycine (2)	153361	14044.9	222161	188376	140041	708496	81510.9	322955	129139	102780	75391.2	14044.9	366062	76331.7	14044.9	47747.7	107720	226968	124736	142215	237491	332872	14044.9	14044.9	180801	241664	135268	97286.7	48234.1	55624.4	479723	337928	14044.9	75127.4	14044.9	14044.9
2'-deoxyadenosine	0	0	0	0	0	0	0	0	0	0	0	0	0	0	0	0	0	0	0	0	0	0	0	0	0	0	0	0	0	0	0	0	0	0	0	0
hexadecadienoate (16:2n6)	284779	73588	4827871	1.60887e+06	2241655	475477	1713828	260634	3.98427e+06	4.06786e+06	147176	664024	1.21757e+06	463585	2156972	2036900	943652	1.01861e+06	3.40461e+06	2764265	3213253	2.06594e+06	427987	623482	1.85974e+06	1305539	527441	1340723	909714	22309542	591081	524192	779193	568306	1127902	684894
1-carboxyethyltyrosine	164307	217609	220734	101989	308596	153712	294655	291468	567851	50613.8	275127	194441	226091	134048	171479	328683	204820	133018	194729	162402	245537	162863	107683	87677.4	181715	222809	148225	198233	371139	98559.2	123721	166707	280067	132371	104152	225206
nicotinamide riboside	273254	262483	185909	168154	18564.5	329883	338852	552602	395893	717634	65916	181825	647238	332377	18564.5	209948	311626	243789	914523	174880	18564.5	247844	228981	18564.5	190899	452903	125099	226784	347940	282162	175703	205962	217938	453109	124462	160245
pyrraline	1144710	1137942	1115958	1416919	496496	1.80785e+06	1062117	1155029	1344968	526593	6278238	839349	636757	517585	337702	909738	253631	910470	682386	1486898	1930323	645975	437501	620816	1519152	1950997	867954	987850	815528	290842	1754285	426120	1238947	552283	3.62032e+06	1353599
tetradecadienedioate (C14:2-DC)*	91331	163091	9917.5	19835	330543	52223	9917.5	161164	120584	9917.5	192855	9917.5	196059	9917.5	613701	297486	1625535	9917.5	246868	205533	453529	126313	184979	9917.5	547795	99357.8	407918	324467	419238	931154	611509	9917.5	9917.5	92554	181226	104681
palmitoleate (16:1n7)	9323390	7.62425e+06	183675312	49630028	103677200	17230522	93548088	10132819	185367056	124456408	10691353	34725444	52275840	23929676	105216456	153629440	45507984	38897444	188639728	61566048	72084584	102823848	27823870	26361578	29374036	101779712	15085203	92598064	49109548	660841984	28882250	18159548	28536084	24452894	21515478	18063638
nicotinate ribonucleoside	394884	297029	272632	170673	204221	323903	104619	142150	170431	94596	344647	130227	235877	365827	215481	136745	250859	269561	262454	177636	217733	201871	137706	192446	323728	257984	338155	217862	314331	156123	286283	135605	191969	225102	288445	201743
2-furoylcarnitine	0	0	0	0	0	0	0	0	0	0	0	0	0	0	0	0	0	0	0	0	0	0	0	0	0	0	0	0	0	0	0	0	0	0	0	0
palmitamide (16:0)	45956.9	130554	81552.8	103222	1143890	11506.1	238954	54153.3	73616.4	46006.3	56027.7	23012.3	11506.1	126882	60621.5	139005	83970.1	46958	11506.1	346591	54503.4	48054.2	62373.7	30108.9	103558	49875.2	11506.1	11506.1	39650	68843.6	11506.1	34686.7	39724.8	198118	40648.8	11506.1
glycocholenate sulfate*	2.14551e+06	7343982	4.52989e+06	2.74292e+06	1.35281e+06	1.94011e+06	3.50406e+06	2.52403e+06	2468867	2.73064e+06	1.05457e+06	2.12028e+06	2.08703e+06	2.49525e+06	2.02493e+06	4.0559e+06	6428522	4.5e+06	2.2088e+06	5731515	1.54494e+06	2.76949e+06	2.1799e+06	918564	1.14027e+06	1.56723e+06	731441	348516	2.25468e+06	2.16117e+06	1.40343e+06	3.1463e+06	1.09709e+06	967425	1.15898e+06	2.64773e+06
ascorbic acid 3-sulfate*	7979564	53761940	7.13293e+06	21941828	34738248	16223100	23175932	14419692	50407556	114978368	108954912	66634608	37500508	26388292	75194584	35877676	7195334	104100304	75708272	59215564	27565114	53315824	23033488	129515488	81690368	11031555	131629024	43814480	152708864	18815766	115836144	48853276	26266366	156757376	116812928	167486560
ascorbic acid 2-sulfate	34653840	69136928	1123670	37211152	63685968	29646310	33772676	22703568	117840360	158831504	108638552	104318648	70093576	49753296	138486192	71301632	33053300	4370649	115140312	58104776	96708496	113660720	30215342	139808384	78973664	22126056	132630248	65749740	107076424	59394064	111113992	52427604	77408888	134126664	75524320	115905560
riboflavin (Vitamin B2)	146672	32944.3	232795	51382.2	494228	45170.6	11749.7	162788	191496	753306	85121.3	504958	38335.2	127415	193618	38757.1	69633.9	181800	172298	75121.7	61690	240273	31558.9	125034	391539	11749.7	824816	445095	867872	33546.7	497449	53055.7	151926	236839	432328	709796
glutamine conjugate of C7H12O2*	8875635	17928414	6.38478e+06	1.6219e+06	983477	7.49517e+06	3.03672e+06	2.9389e+06	7.65416e+06	6.07701e+06	1.76617e+06	8190834	9183827	2.54453e+06	4411232	14404099	30485272	2.05897e+06	2.57823e+06	12161949	9197390	10835632	10002121	4252383	7.63675e+06	3803400	5250490	14486317	535781	16603105	4606493	14277847	9899579	2.39475e+06	5369226	5170565
1-palmitoylglycerol (16:0)	1.6606e+06	2630701	1.02291e+06	3276742	3.61114e+06	316886	316886	785249	2120055	2.10611e+06	1.26038e+06	2.2613e+06	846927	1.43114e+06	2.06292e+06	1990279	2.92196e+06	2.60745e+06	316886	2.0921e+06	4.03836e+06	976382	316886	799409	7309354	1.80663e+06	316886	1.91971e+06	1.35249e+06	2.03457e+06	316886	1.3914e+06	2.16547e+06	1.92567e+06	1.58337e+06	633772
palmitate (16:0)	237179456	220624928	946276224	931196352	834650496	501026560	1153388160	216248784	828936576	1016686848	180878208	451513600	620794432	286925696	959186880	1152755968	373814464	593083904	2075283456	798043328	1801812736	646526144	479523584	369132704	544378048	1082844032	294971680	751593472	344107072	2130327296	753874944	304519552	446502208	604626048	370985664	598680512
glycolithocholate sulfate*	2711451	4851355	2.06219e+06	437544	50604.9	8.1809e+06	3.17084e+06	11367019	927089	4.17271e+06	7195612	885564	3563357	3641599	4197721	9024012	10032793	3.88267e+06	6.47999e+06	23788890	2.83044e+06	4.81022e+06	3.03505e+06	4.1055e+06	3235531	3.14794e+06	1.893e+06	529099	6.56333e+06	2127888	8130550	4335962	741253	2184492	3.30023e+06	1.43309e+06
2'-O-methylcytidine	311977	130486	298483	130486	491488	814551	433303	835564	352455	130486	328494	438200	390197	850745	130486	355908	635000	601440	130486	130486	130486	312672	603117	377935	320541	1050862	425638	611845	402997	540057	260972	385906	300358	462498	416827	505659
glycerophosphorylcholine (GPC)	91592576	140850976	102774648	143915968	89297856	77823512	85536480	87002872	89516008	89813680	102577864	73146608	78729136	107055352	54045436	54205948	52374376	149893168	62072276	128966568	194108592	119829608	270421280	102033048	177871120	105591360	45365588	58194688	101498184	40100964	75472536	79608232	119952688	114509808	99691768	141774320
5-methyluridine (ribothymidine)	267018	338217	498545	421590	485412	306753	480686	215699	316927	241550	367209	392208	509634	368255	395800	376644	368726	385276	326396	324406	295085	275272	296677	417333	358392	263294	428963	281710	305354	244924	434318	399392	352961	394719	358197	468017
2'-O-methyluridine	0	0	0	0	0	0	0	0	0	0	0	0	0	0	0	0	0	0	0	0	0	0	0	0	0	0	0	0	0	0	0	0	0	0	0	0
1-ribosyl-imidazoleacetate*	119290432	28056190	22494116	21251784	27386024	23593412	24721604	18736522	37986828	21279684	38238744	32275718	32055392	25641216	34251652	27202702	18953274	33863296	35808160	31383884	17564864	33316864	23552152	40800128	26305840	24319760	28391852	13307159	33325248	21282546	28431056	23403314	35119248	23188164	30598278	34365256
4-methylhexanoylglutamine	542556	617214	295975	89201.1	158684	471929	144645	318955	296127	447390	118980	447596	276927	1.17425e+06	405067	644481	907878	151223	224468	503448	226697	343106	846190	130561	526985	216832	319979	797657	116653	1159936	755733	264957	242864	376824	71586	196874
branched chain 14:0 dicarboxylic acid	18433.3	349512	18433.3	147311	18433.3	18433.3	298594	110940	268958	1.04512e+06	18433.3	83813.9	259498	18433.3	110882	854182	637520	166054	233027	224261	527402	87428.7	45638	198270	202329	18433.3	1.10519e+06	18433.3	1.66849e+06	122973	18433.3	1.43519e+06	119176	72364.7	192718	111638
tetradecanedioate (C14)	128990	200561	170686	140862	389600	159945	219705	34097.4	201458	155733	198734	156342	112244	122914	182594	232914	260766	126833	227487	717097	288618	201256	193938	94676	637609	128250	158855	261223	241691	1.06092e+06	551728	179717	355830	275621	68194.8	303077
levulinoylcarnitine	614842	838873	930090	1154227	1503886	601905	2774770	360508	974409	1316353	635078	521528	619521	5366326	683391	1.72801e+06	96749.5	2903461	979521	1288203	896800	4721012	750779	1374765	1669214	610959	1.99928e+06	778874	617263	401705	2596921	855949	20501614	775176	319839	540465
hexanoylcarnitine (C6)	1525781	1604232	1901617	3211773	2713126	1526303	3321601	1376184	2380462	2883935	802671	1600139	1320590	2704988	3713864	4014153	1608295	1604687	2999316	2194235	2411461	1350884	2092240	1380632	2436774	1731581	2076396	2433599	1277915	44718712	2897438	1381055	2154923	1051873	864803	955180
caffeic acid sulfate	25913604	12629803	9282235	12686422	23119782	57310312	4504654	4977255	3870292	58731596	24443072	10320337	20080212	13051968	8380459	3743881	18628960	17657168	11011850	15414559	28151736	37234520	9968878	23697128	23415726	58932504	21851436	46018616	7602247	11395514	39973228	45307688	18534000	42836752	9986189	29218110
propyl 4-hydroxybenzoate sulfate	15801.2	141360	7167.01	160038	7167.01	7167.01	405353	196303	656205	1.45421e+06	78378.7	7167.01	7167.01	51754.7	7167.01	25856.9	7167.01	7167.01	7167.01	7167.01	7167.01	142428	7167.01	7167.01	28901.2	7167.01	7167.01	124126	7167.01	7167.01	14334	3.02654e+06	7167.01	7167.01	1.86215e+06	7167.01
gamma-glutamylisoleucine*	2613882	3952215	2660549	3523504	5452435	2812314	3995246	2037636	2922480	2599887	2992533	3132168	2909112	2.88974e+06	3479610	4797615	1594568	2.76868e+06	3030412	4811949	4112577	3.84585e+06	3.04849e+06	4.16963e+06	5.02879e+06	2936935	3805632	2005423	2633802	1951814	3147877	2774540	3467080	2299363	2979607	4255707
gamma-glutamylleucine	3575432	4243490	2497682	4743548	7144703	2876355	4660554	1834047	3.59906e+06	2747051	3604775	3.37229e+06	3396356	3052212	4460575	4426951	1.85857e+06	2374039	3551701	6828868	3175692	3.38237e+06	2098930	3.5216e+06	5279149	3.85142e+06	5228223	1725697	2933770	2104405	4042698	2655422	3987152	2185947	3432005	4167485
O-sulfo-L-tyrosine	8375975	8938279	7.25005e+06	4939072	8.0275e+06	13018934	7302068	9475284	7.48378e+06	7222486	6001209	7992107	9639473	7.30848e+06	4334246	9026354	7.02441e+06	11667444	7.29468e+06	7670701	9051074	7905498	15330239	9264499	8454568	9334445	4204960	7.70232e+06	5485153	5.26804e+06	3.50757e+06	11304495	5.66624e+06	7.1478e+06	6.78808e+06	13353904
2-methoxyacetaminophen sulfate*	19646.3	19646.3	19646.3	301501	840162	19646.3	19646.3	16224859	19646.3	1408934	3.86885e+06	163343	19646.3	19646.3	19646.3	2.17674e+06	19646.3	19646.3	19646.3	1408934	2889760	3.42368e+06	3.02085e+06	39292.6	2.08815e+06	19646.3	19646.3	1.17594e+06	19646.3	2603467	19646.3	19646.3	19646.3	19646.3	19646.3	95269
2-methylmalonylcarnitine (C4-DC)	3033216	4427290	3631127	3254290	5108010	1992485	5794071	3425376	4986305	3330977	3706260	3634093	4.15274e+06	2875340	2420365	5850827	2915152	6701937	3.86672e+06	4694203	5368710	3.48127e+06	2421215	4052303	7.14263e+06	1.97799e+06	3021062	3.31669e+06	2088129	3429715	5125289	4756042	3394506	4.01608e+06	3170132	3677117
succinylcarnitine (C4-DC)	6424173	4565958	7031564	3389296	8096050	3577953	10485652	6492737	6170619	6909127	6027774	7.8224e+06	7125106	3780502	3838857	8975203	5527147	7.81686e+06	4913820	6481499	7229859	8637486	3863545	7191039	11744236	3502780	4718398	5741038	4476459	3704220	6475818	6616422	7788415	8601262	5198663	5327108
beta-hydroxyisovaleroylcarnitine	1568081	2834283	2194086	2538090	6148540	1586581	4784779	2207859	4137130	1909743	2481971	3710631	1715692	2914028	3136342	3470437	1721199	3683513	4214697	3468043	2985404	1514525	2234948	3145787	4139220	1984091	4435507	2747270	1684630	2908429	4325429	1851372	1757486	1891329	1016730	2870756
dihydrocaffeate sulfate (2)	77269032	53189864	51452864	23804738	64084040	88230640	10925933	4987889	11040261	61296760	10550367	36086712	46375452	24362392	22632522	11924589	34601008	57571192	45995320	46703112	70061608	61241548	59892132	104317288	31080512	34445768	33341564	74333672	13785497	34004496	69678040	107819824	34597868	106864448	25116972	62561048
methyl vanillate sulfate	32519.2	314344	30137.2	13679.2	258885	13679.2	31619	13679.2	190418	367073	479228	193205	56186.2	105850	13679.2	13679.2	101243	93074.4	13679.2	127712	57817.4	13679.2	119712	589543	83213.1	182645	95695.1	80988.5	153623	27358.5	57007.7	135084	51178.6	90913.2	13679.2	126868
homovanillate sulfate	1.04333e+06	2324075	1.90884e+06	189011	1412296	1363796	1.10346e+06	2.20511e+06	1.83666e+06	2170164	2366045	3239541	2385250	1.85061e+06	1.70672e+06	1.3717e+06	1.72682e+06	1514374	1.26248e+06	1.31265e+06	1.7225e+06	2.27306e+06	3582378	6.80194e+06	1460796	766900	2.81804e+06	2.05497e+06	1.85927e+06	618110	1807093	2.3585e+06	1.73708e+06	960550	2.21234e+06	2873749
tramadol	74321.5	74321.5	74321.5	74321.5	74321.5	74321.5	74321.5	74321.5	74321.5	74321.5	74321.5	74321.5	74321.5	74321.5	74321.5	74321.5	74321.5	74321.5	74321.5	74321.5	74321.5	74321.5	74321.5	74321.5	74321.5	74321.5	74321.5	74321.5	74321.5	148643	74321.5	74321.5	74321.5	74321.5	74321.5	74321.5
phenylacetylglutamine	932441088	595331136	1051503872	172860576	448608800	766371328	519903968	866281408	1024437888	574402368	963950400	575222080	1048037056	685122688	791340672	761704768	341889056	410568032	820172416	1084313216	830518784	719167296	1120683008	368723040	442872384	565987136	428522624	255641776	765207040	765616576	761385920	222113392	840131712	574896192	697454464	309751392
gamma-CEHC	478828	571328	1.56727e+06	929984	821747	234693	1893445	465982	1.7344e+06	1.82547e+06	460260	310768	1206538	1.33344e+06	1.43327e+06	1.44634e+06	995982	2.89856e+06	1.03523e+06	1.76914e+06	688321	1.76411e+06	1.18064e+06	330698	1.8274e+06	425645	1158428	1.87165e+06	1.19466e+06	297428	1575692	1.23978e+06	1.57429e+06	1.25636e+06	3.95637e+06	696391
glycochenodeoxycholate 3-sulfate	70877.4	363375	83473.9	318810	1.1988e+06	655964	724836	3.31991e+06	897694	796272	585619	928301	509093	2.98469e+06	1.34302e+06	2.08923e+06	3.2441e+06	1.19079e+06	1.02905e+06	271973	624692	3.13271e+06	520143	329088	206329	399663	84459.1	198099	1586062	591954	882943	1.27357e+06	273212	188209	560679	154406
glycoursodeoxycholic acid sulfate (1)	17461.3	17461.3	34922.6	244341	3.59677e+06	40567	17461.3	472612	293782	94283.4	110124	193331	175518	815545	541023	247449	396824	945092	279485	129124	117978	59251.9	614503	17461.3	64768	17461.3	91188	17461.3	473765	17461.3	83391	416825	463427	61577.9	98399.8	17461.3
glycodeoxycholate 3-sulfate	319145	253490	94771.3	202982	94771.3	568894	1.01835e+06	3314606	542606	867755	881310	587538	1.00068e+06	2.50701e+06	2.25264e+06	2006411	1.99584e+06	1.40227e+06	2.82787e+06	1.90425e+06	1647629	2.70776e+06	1.05005e+06	713960	214063	189543	935811	239158	2.34321e+06	249320	6943593	1.36148e+06	416539	820729	2.63589e+06	346780
phenylacetylglutamate	6663318	4552744	12705685	821704	3.85863e+06	6573490	6826254	7829454	15922771	5293239	14804093	5625078	12479506	7.19758e+06	6.75286e+06	5.24686e+06	3065398	2.98365e+06	5607727	11934114	5177625	6.63024e+06	8391252	3.7208e+06	3418293	5426048	4816094	3.33638e+06	7.10485e+06	8080401	4855383	2.57685e+06	7627177	5.01216e+06	8134162	3.67044e+06
benzoylcarnitine*	598319	627835	711312	550326	510197	410195	2442047	1441022	834711	617436	117206	804905	616853	58603	461386	2819875	747825	1022778	1196360	1.9593e+06	941548	1097093	58603	658545	1354747	765611	176855	871652	273549	496293	1287540	830439	1216401	723297	58603	735496
2,3-diphosphoglycerate	0	0	0	0	0	0	0	0	0	0	0	0	0	0	0	0	0	0	0	0	0	0	0	0	0	0	0	0	0	0	0	0	0	0	0	0
atenolol	29324212	29324212	29324212	29324212	29324212	29324212	29324212	29324212	29324212	29324212	29324212	58648424	29324212	29324212	29324212	29324212	29324212	29324212	29324212	29324212	29324212	29324212	29324212	29324212	29324212	29324212	29324212	29324212	29324212	29324212	29324212	29324212	29324212	29324212	29324212	29324212
phenylacetylmethionine	1.16146e+06	811861	1.58927e+06	113973	1.19786e+06	1.15378e+06	1.7108e+06	2.71819e+06	1.62574e+06	1.21562e+06	1979693	722407	2.22927e+06	1.4547e+06	1.43966e+06	1.169e+06	747162	967299	2.33524e+06	1.82738e+06	2480839	993434	1.66456e+06	415994	842530	625493	924282	300133	2.065e+06	1.27341e+06	1642645	271114	2.87547e+06	1.44222e+06	1.20666e+06	806578
metoprolol acid metabolite*	250443456	620281088	86210	24634	49268	874852224	24634	399655200	24634	24634	24634	14243256	111815056	809402496	239738816	24634	71488184	24634	24634	177429888	56064468	24634	1053051	24634	13338358	501234368	378830048	24634	24634	133200	63382	43784236	182539952	24634	159602016	24634
metoprolol	1871483	19478490	107848	107848	107848	46173016	107848	7391184	107848	107848	107848	107848	463759	60836784	3377907	107848	4829213	107848	107848	870973	107848	107848	107848	107848	107848	2732111	4522521	107848	107848	107848	107848	107848	967131	107848	215695	107848
allopurinol riboside	1.34625e+06	1.34625e+06	1.34625e+06	1.34625e+06	1.34625e+06	1.34625e+06	1.34625e+06	1.34625e+06	1.34625e+06	1.34625e+06	1.34625e+06	1.34625e+06	1.34625e+06	1.34625e+06	1.34625e+06	1.34625e+06	1.34625e+06	1.34625e+06	1.34625e+06	1.34625e+06	1.34625e+06	1.34625e+06	1.34625e+06	1.34625e+06	1.34625e+06	1.34625e+06	1.34625e+06	1.34625e+06	1.34625e+06	1.34625e+06	1.34625e+06	1.34625e+06	1.34625e+06	1.34625e+06	1.34625e+06	2692505
inosine	57895.3	157204	102784	214681	172902	93134	131959	1.67371e+06	1.06016e+06	328524	63403.8	119347	497146	192936	78261.6	21235.9	443659	123911	1.04691e+06	1.50687e+06	3.58323e+06	2698522	2929498	2.78277e+06	97218	382130	115004	350375	456631	74828.5	2.03216e+06	442852	65633.7	120423	87183	67756.8
N-acetylcarnosine	6.0737e+06	7138452	6638078	2.92595e+06	18446542	4.15447e+06	8900325	2497516	8834158	3145602	3955935	6.29205e+06	7639517	4707380	3.71638e+06	9734972	4861166	8.05228e+06	3.72478e+06	8483138	14172921	7233684	3.78981e+06	15642093	13249043	3.48868e+06	5493099	12583453	2.43305e+06	6.47114e+06	7941593	4.28437e+06	5483612	10044144	3.31232e+06	9310943
3-carboxy-4-methyl-5-pentyl-2-furanpropionate (3-CMPFP)	10377389	26602972	19667216	16572213	43896372	14955720	16110211	13203686	14078432	9969131	18081604	9045321	24444968	25101996	22343982	44443456	76076960	19883496	17185242	19329974	35826140	12481017	15548540	44373752	22363238	11237952	45011600	27561848	5226026	24283236	16899172	11604472	37424476	13931663	47133692	15263076
glutamine conjugate of C8H12O2 (2)*	463084	496887	361975	107480	152819	1.00145e+06	325329	986656	349536	730403	117429	232089	663534	621797	236631	574914	938734	683280	243923	319804	951635	376799	349536	505489	1.09607e+06	403539	528304	467164	121017	305408	526280	403542	367121	433617	418868	340144
glutamine conjugate of C8H12O2 (1)*	856668	1.20685e+06	788931	163848	176523	1.00561e+06	586768	843684	733740	1.34986e+06	159496	763045	1739223	605890	643369	1.08437e+06	1.26061e+06	547570	650318	1.12706e+06	1.64876e+06	972981	1.14023e+06	1.79856e+06	1.76808e+06	657222	846330	1.20816e+06	235940	1192490	606623	826536	724118	800996	587790	700347
retinol (Vitamin A)	6.63137e+06	13077187	15112999	19611320	29765822	14110247	15492827	18225544	12627807	16321194	18280356	18462496	21719416	13986531	11290999	4265033	4.07328e+06	18023108	16413087	17337784	24394712	11604644	16856004	23032352	20220340	14424267	15268022	10477917	13761486	11938028	15826316	20683924	12175954	22321378	20907576	30443452
10-heptadecenoate (17:1n7)	1275936	1.22496e+06	8500103	10668259	5431378	2.3727e+06	12878359	1.03655e+06	10194536	10891977	896519	3644808	4.60256e+06	2202561	12396913	11619930	3009421	3616088	21466130	9889277	9692081	5.50522e+06	3.3378e+06	1.82016e+06	3.97104e+06	8972398	1.46865e+06	6.79088e+06	3.30287e+06	26624870	3.80304e+06	1.50588e+06	3350345	4.0902e+06	1915245	3025615
3-(cystein-S-yl)acetaminophen*	652772	652772	652772	1305545	2154739	652772	652772	67049068	652772	1699883	45126352	652772	652772	652772	652772	9038204	652772	652772	652772	7.37711e+06	12939926	13801988	3387013	652772	20431076	652772	652772	6523890	652772	21182460	652772	652772	652772	652772	652772	652772
phenol glucuronide	1.44092e+06	2.19561e+06	1959031	7432.36	4.00169e+06	1500940	3377480	7432.36	22608798	1224023	1.13509e+06	613502	11225776	11060682	820903	903955	2.63399e+06	2.14527e+06	5.16086e+06	4.18214e+06	1.47409e+06	2.2221e+06	1.62613e+06	10606430	7432.36	2.87929e+06	3.53686e+06	1.62859e+06	694501	1.26649e+06	1.30059e+06	1273151	3.12885e+06	2.24797e+06	3.00893e+06	978925
margarate (17:0)	4873462	4.41664e+06	13140887	22485908	12053318	9059142	25294264	3.82646e+06	11804323	15894710	3.69261e+06	8210825	11347596	6.33864e+06	17165948	18112786	7572599	8894805	36301692	24526032	31138552	10553873	9247519	5943773	10024051	16259760	5888319	13141700	5.93653e+06	28848510	11695636	6.26324e+06	9761384	12232429	7425446	10755076
(14 or 15)-methylpalmitate (a17:0 or i17:0)	1.57211e+06	1.43475e+06	3.48763e+06	6.94697e+06	4.45311e+06	3342538	10390143	1832938	4708925	5.46188e+06	1.08386e+06	5028702	4.03487e+06	2.25729e+06	6333166	8.1918e+06	2.71691e+06	3.10718e+06	12195630	11292041	10910405	3.30073e+06	2.74805e+06	2.16342e+06	4.53217e+06	4.93406e+06	1.32181e+06	5.61434e+06	2.06768e+06	18624210	5.46923e+06	1.69755e+06	3.42272e+06	7.51076e+06	1.71375e+06	5420562
3-hydroxypyridine glucuronide	32993028	1729616	7.10632e+06	13821762	10119461	20658640	2090163	1531420	9354724	5.78886e+06	1759567	213115	1.84873e+06	8077001	989375	1080712	12044358	15071267	13883171	27375744	57076028	22672860	2049795	13067322	15436352	23421210	916717	12795172	1374536	38374236	20826056	9526423	13838650	54881132	701067	5302595
hexadecasphingosine (d16:1)*	140547	99866	66811	127588	156792	110424	75441	71083	129064	26490.5	75819	101988	116071	78133	107549	163796	87569	83850	156716	139973	64685	114839	66516	26490.5	85819	74575	52981	151423	114295	138649	123595	86019	135090	186381	75562	26490.5
16-hydroxypalmitate	445131	612364	1.07945e+06	485916	1.25152e+06	519221	1.19641e+06	401663	1.09236e+06	818286	551885	732212	471942	432118	567305	789855	312012	553740	927608	922010	1.00777e+06	636181	630309	562856	825309	669283	365103	615091	642045	1.41987e+06	954595	521869	624437	664899	283630	573934
2-hydroxypalmitate	2.85109e+06	3.14685e+06	9830596	5.34515e+06	6239444	4.5755e+06	7.23808e+06	4324036	6.73938e+06	5.68746e+06	3.60986e+06	5566269	4758190	5374708	8793333	7276745	5970919	5424599	7.56623e+06	5867675	8026138	5478821	5538215	6009651	4.50356e+06	4767731	3.40614e+06	6.90943e+06	5.6891e+06	9526325	5.98824e+06	4.84179e+06	5124427	5460874	4556249	6984763
phenylacetylhistidine	4154082	1.87774e+06	5506707	423321	2076886	2146117	4011969	3924620	4957856	2516582	5189948	2384958	4713560	2229524	4223417	3896497	1256895	2014491	5449414	6401527	5286533	2736311	5473626	1539249	2172445	1758465	1975595	769523	3465206	3301187	4102332	655101	3611920	3904713	2959973	1474412
ferulic acid 4-sulfate	1.5689e+06	1.68297e+06	2.39304e+06	636926	1.74847e+06	3.24039e+06	5.79951e+06	8850277	3.62716e+06	11555094	2695886	2.32248e+06	9595871	3.50133e+06	1.46433e+06	2635687	1.71913e+06	3576143	2740434	1768382	3.81598e+06	9670943	1737748	1.97373e+06	7.1928e+06	1.69937e+06	2.95947e+06	3.39569e+06	2218329	610214	5808046	7.72663e+06	1.36131e+06	1620825	2.10498e+06	1.09732e+06
3-hydroxyhippurate sulfate	86296656	12876793	17084680	7806925	53448224	47302140	25376236	14944988	168628928	35974776	11423736	28632124	21717542	33446460	7724803	73042720	102282216	30009404	39010496	85313344	313897344	402462048	186857152	176967888	25347124	40134416	52096092	480933984	50489228	107217152	231618624	90283728	42004972	88847360	107547824	315217728
gamma-glutamylglutamine	25910662	31575920	34277448	31926304	28540484	24504520	17822292	21876868	21025576	20125544	25127596	29881998	18623180	25096028	21530492	20026680	25719860	17950108	16667059	23477984	19440670	20547600	12976348	24990716	22703412	25142358	25283700	10728599	10863682	19241692	22044784	23020344	31694444	12053205	22643080	25439338
methylsuccinoylcarnitine	5035205	5048061	3.91238e+06	7749683	9948839	6335450	14449623	8877964	15409984	9454714	16534999	12573201	5223236	1483308	17581176	5320199	4671587	12860592	19521410	15554509	4771798	11444351	7387749	18747622	15013723	6560030	12007683	39711480	7.80848e+06	18131146	8260715	18346200	8539372	18006660	4971136	22084540
glutarylcarnitine (C5-DC)	13152208	14153215	11827866	12339829	13544628	11627164	15341415	6758699	20786920	7510557	8726013	8641968	16561879	10295920	17589542	7516439	12708410	15764705	11667095	17370146	12708599	11282241	10081047	10493332	22148298	11070764	9325079	13016592	12043772	83432544	10324313	11322811	13411824	13535716	8813929	18525640
gamma-glutamyl-alpha-lysine	5.13887e+06	4968271	4.61762e+06	6.68699e+06	8588221	5.07864e+06	5456357	1.66547e+06	5272994	2.62694e+06	4.13875e+06	3.84306e+06	4.67061e+06	5.02721e+06	4.90491e+06	4513852	1.54456e+06	3.53245e+06	2.75849e+06	8434049	3.20763e+06	4318554	4359634	4833089	4.93421e+06	4311297	6.75159e+06	1.29986e+06	2418559	2672520	5.10614e+06	4.97472e+06	4483022	2839765	4.31803e+06	3969650
gamma-glutamyl-epsilon-lysine	1.08792e+06	814821	663190	884619	1.62501e+06	688044	991389	330284	762450	308037	1.06316e+06	942405	1.20652e+06	1.18502e+06	992796	631419	421761	617549	581800	1.60505e+06	665748	746966	997603	1213119	1.00457e+06	648585	1.37352e+06	264373	513569	791060	1.02443e+06	1.06142e+06	911341	620358	880516	1300765
3-hydroxyhexanoylcarnitine (1)	1069865	1346348	1229510	947893	1147754	1270058	1407406	991777	1284760	2127098	389559	1248569	616155	670848	1025986	2643692	1928030	1272215	1437561	1369457	2276111	1107050	926510	997830	1783621	985042	1706193	1337398	292714	3749159	1.58499e+06	1533825	1086564	869930	1266185	1422922
dihydroferulic acid sulfate	3488666	554917	2376835	408651	2.22417e+06	3.33753e+06	590203	2783912	1.34616e+06	2.63304e+06	663081	3.47258e+06	5.26947e+06	1.05118e+06	1280634	726666	2.08507e+06	3.17208e+06	2367534	1.70941e+06	3894971	5920472	3130674	1.67354e+06	1437564	1.49694e+06	1.47403e+06	3.31959e+06	382214	1.17054e+06	5.08846e+06	2.70463e+06	1272072	3.23e+06	1289196	1.64488e+06
gamma-glutamylglutamate	458133	1398165	1750394	1348220	2.31159e+06	561378	1569334	1019052	1010565	1343017	562861	913211	1213097	1273413	870828	2002318	534250	856743	1071676	794636	680151	832404	673200	796999	992761	683922	1532504	618114	655424	688243	506425	1043710	1371436	482830	1129191	785887
stearidonate (18:4n3)	40389.4	40389.4	1.53547e+06	402140	708091	40389.4	40389.4	40389.4	1.01705e+06	40389.4	40389.4	40389.4	178281	176877	283881	185787	40389.4	163540	634321	40389.4	365017	358726	80778.8	280404	40389.4	40389.4	40389.4	40389.4	248520	1.2215e+06	40389.4	80930.5	356823	174362	342724	40389.4
3-(methylthio)acetaminophen sulfate*	19687.3	19687.3	19687.3	3.54453e+06	14809244	274879	19687.3	41379096	19687.3	10418896	10389246	1.42092e+06	2.71986e+06	19687.3	64003.9	7003751	19687.3	201766	39374.7	6.47535e+06	15643756	8105988	35104120	79265.3	36136844	153028	19687.3	5904500	2.17126e+06	3.70952e+06	95649.9	56134	19687.3	19687.3	19687.3	2.08112e+06
gamma-glutamylmethionine	1230874	1.56215e+06	1322815	1415476	3319809	1139989	935642	650595	1171724	479964	1.99679e+06	1.04498e+06	1.23316e+06	1105089	1052537	1705272	679918	1175161	530691	1103134	919010	889091	612046	1513915	1863955	1.43505e+06	2197930	372322	494215	725328	1917722	1168566	1634763	640104	1766329	1183773
phenylalanylhydroxyproline*	0	0	0	0	0	0	0	0	0	0	0	0	0	0	0	0	0	0	0	0	0	0	0	0	0	0	0	0	0	0	0	0	0	0	0	0
linolenate (18:3n3 or 3n6)	8664219	4428033	57029660	31030280	36632228	7.36378e+06	58324960	4.64496e+06	50419436	65344672	4.0116e+06	18590206	25337638	18366704	43919328	53087544	13253060	18950894	100651200	42401016	75731832	45034180	25190470	18517986	18821224	47731036	16266225	39549464	20721662	189103920	13403728	10695094	23084278	11629906	34743400	14352712
phenylacetylcarnitine	542111	95964	915126	34351	1189184	722091	206701	602467	249406	406005	281776	34351	127024	34351	834878	202072	34351	507884	581556	957134	953446	187643	611146	34351	410780	290893	267039	34351	373182	526355	1124719	34351	287002	215669	352089	68702
3-hydroxyphenylacetoylglutamine	926262	1.7154e+06	1.81135e+06	431630	421516	1.81894e+06	5.52609e+06	834851	1.71802e+06	2.62043e+06	1.40601e+06	963979	852544	383786	1.61306e+06	6.11171e+06	2.37768e+06	1094218	1.15515e+06	1958185	1.85295e+06	2450584	1.37435e+06	5.6917e+06	1.68945e+06	705383	1.82547e+06	910999	2.35914e+06	726637	1.00197e+06	788833	1997572	658993	933451	1.48815e+06
4-hydroxyphenylacetylglutamine	36280192	5001147	8.12977e+06	2.48098e+06	15363563	23583522	7593147	4.5621e+06	24183320	5816153	32186334	16439516	13932907	7.20121e+06	15908706	14323945	6034445	5141803	6809640	11309099	6154542	9234577	15105147	12051011	7143725	8766420	7375132	6.79297e+06	9831980	9582025	5.24691e+06	5743572	7.67234e+06	5670991	3.01725e+06	6376955
1-linoleoylglycerol (18:2)	841206	377472	1488951	3170045	2229434	1.05152e+06	1.13205e+06	798241	1.26194e+06	983152	416715	888316	1903449	1.51995e+06	432453	1.68606e+06	797713	2.70897e+06	1.10713e+06	1.22096e+06	2287386	1.00707e+06	1201286	884756	2771669	992744	1.33015e+06	927156	457739	1.33479e+06	3.05012e+06	1.71913e+06	1.09619e+06	1768711	1.0126e+06	1.45221e+06
linoleate (18:2n6)	72632648	38524468	611826880	306933760	428733504	107497752	683866368	69733320	611995008	659895168	78225880	158372480	329723168	143469712	412623456	629258112	144358976	323588640	1001114048	412529984	801147584	403137376	234962400	218550864	190747216	619490496	118155568	431226976	217932960	1651174784	241946096	191244208	225630992	136208032	287739264	198954736
taurocholenate sulfate*	183493	379534	452842	219181	1.87213e+06	414783	649064	2122354	111397	274965	235202	474915	311288	1.87056e+06	1055950	566265	2.30264e+06	595414	389437	995453	798512	450846	349558	591148	71816.9	223032	858434	6961996	1.22905e+06	485178	542652	1.19484e+06	1.51516e+06	107955	938259	461500
N6-methyladenosine	57424	99345	90046	131620	14178	90489	78950	118451	74782	14178	170801	113641	40370	143369	14178	71447	145166	122548	14178	14178	193391	143616	105806	105555	132200	138470	127987	68282	133974	68912	101545	147926	78235	78094	126495	104787
1-methyladenosine	3943346	5512592	5798340	6583376	5190743	5224570	5561129	6806676	5.52819e+06	5801105	5663488	4244464	4224762	6073631	5708474	6880617	5777637	5311027	3946434	4245972	5367030	4.91461e+06	4745526	4105068	4957019	5906304	4022500	4010957	5167552	5282861	4408984	7756790	4336591	4417127	5252747	5380205
taurolithocholate 3-sulfate	172016	135151	175556	26793.3	62482.9	898231	539340	6.4881e+06	13396.6	298517	688326	133277	343038	2.90442e+06	2230910	776203	1.50616e+06	475600	789188	2.43739e+06	904123	512277	249323	1312847	95282.7	245976	1555062	10039162	2.98167e+06	148251	1.98102e+06	1.56701e+06	2.56395e+06	203067	1.50814e+06	234147
6-bromotryptophan	361583	560864	284538	356103	576003	398453	225861	322734	215566	428152	569800	512202	259698	301642	334409	203847	993113	420565	285689	181724	144515	259813	266040	452220	293647	257862	407548	491990	277013	166843	184274	910973	249023	226832	383500	383277
N1-methylinosine	17267652	25512028	27776552	13253458	22111104	22096896	22601506	32873514	24209084	24601628	19207576	20012566	23275000	26393288	25189916	28210614	25694880	23084728	24475584	17345944	23598864	25557524	25452344	19486106	22910456	21819340	31828882	23094778	25889752	23271034	19848824	30955914	20955838	21595390	23439300	18645870
oleate/vaccenate (18:1)	134418080	104191896	1229782400	1059603392	1077080064	359214976	1779609856	181706592	1508506368	1940127232	126585328	457072256	914158784	301070080	1479729664	1686434048	412671072	636623872	2667451392	944463808	1876970880	840448704	530557856	423694144	484458208	1534781568	184585920	1008429120	628922816	3228538624	620647744	328248352	391905472	404448000	436296640	496484576
2-oleoylglycerol (18:1)	103137	103137	103137	811778	786203	103137	103137	103137	763878	103137	103137	462925	103137	455057	103137	495225	103137	103137	103137	103137	1.00355e+06	103137	103137	103137	1.21538e+06	434839	659482	206273	103137	103137	103137	103137	621334	656398	103137	103137
1-oleoylglycerol (18:1)	1.65616e+06	1.12157e+06	1.92993e+06	8647098	6.93704e+06	2982162	4804188	2.77427e+06	4.3083e+06	2109478	845317	3.66054e+06	2.13814e+06	3.84343e+06	1.58268e+06	3.85962e+06	2.50295e+06	6479540	1.69971e+06	2624268	5.39341e+06	2.00209e+06	2965221	1.96682e+06	7219545	2.84587e+06	4.03284e+06	2313786	2.31632e+06	1.75151e+06	6047883	3350886	3.08457e+06	6745859	1.81371e+06	3.11128e+06
alpha-hydroxymetoprolol	9105320	45424420	117628	117628	117628	48789476	117628	16787078	117628	117628	117628	117628	5935262	74031536	12363437	117628	2315048	117628	117628	6570030	2340135	235256	117628	117628	768223	28385392	15195377	117628	117628	117628	117628	881294	4257806	117628	5688209	117628
xanthosine	37406	83610.6	78049.7	27205.4	67875.1	57487.4	44583.6	122172	41212.5	41109.7	33931	7124	71534.3	67582	72687.8	85516.1	95519.6	43250.2	7124	28435.7	33843.1	77494.1	148302	67824.8	85658.9	66269.4	83224.9	92342.5	60770.6	60586	24641.5	81005.2	27360.5	45921.2	76395.9	102701
p-cresol glucuronide*	18251926	8822458	59715312	11704006	35101280	56365996	42440844	43264104	100910840	18880678	85313448	5284431	65614076	56850996	22381204	58981208	23535806	15937830	43246592	87455568	39715816	42215824	36749888	16937786	7045635	52225808	26991428	10323686	10989630	101865368	36167352	4.98001e+06	79289440	46466800	36992392	7.67468e+06
gamma-glutamylhistidine	1501585	981822	799174	1436484	1812950	1641459	1524444	625523	740244	565088	1089773	2529847	914698	1005522	1372149	1244162	563505	724167	920825	1707152	771335	686474	570222	2852171	1140555	754027	1495511	345059	613102	1826494	1586515	1118382	1481500	494551	1295231	2586096
oseltamivir carboxylate	0	0	0	0	0	0	0	0	0	0	0	0	0	0	0	0	0	0	0	0	0	0	0	0	0	0	0	0	0	0	0	0	0	0	0	0
hexadecenedioate (C16:1-DC)*	166620	333430	80953.9	149904	428757	247712	415444	650229	28534.1	187602	355710	137275	75247.7	269516	266097	198984	718404	187496	262678	552150	343041	28534.1	275804	57068.3	1.06313e+06	28534.1	261472	264948	396365	512035	891011	125448	79330.2	262581	28534.1	477546
retinal	99605	92459	207907	275868	342391	176527	179938	247865	231199	386241	250708	246444	250206	182270	81449	90546	56158	329952	176843	243542	367670	207214	157096	162725	179864	166169	133688	170212	166564	116123	218198	284218	60159	229262	207952	322226
stearate (18:0)	169729840	153981920	430612160	551745088	461532000	308983008	646231680	161715968	355786240	426681568	187715744	298794848	390782944	242569104	422244672	609011648	262655264	329905408	836859200	651484352	1314056576	366312736	310921152	311995648	309479680	644528896	228767808	420139936	223742080	867122560	455899584	255010032	347610624	407307232	354483584	391845952
N4-acetylcytidine	252803	210005	299803	445324	295241	461880	342123	485939	280681	348043	399227	333454	435376	419593	338471	600831	484499	382317	456469	336554	365662	380924	387719	399937	335744	328736	338406	369273	400861	357890	331380	431883	311213	341208	375533	352943
5-hydroxymethyl-2-furoylcarnitine*	2039747	3647737	1835527	17782448	4236024	6212681	8022320	2164270	5877184	4191406	5041412	3607244	1059149	1305997	4764793	6779098	5505092	3395191	5607107	7019121	5857679	11827085	1650890	9665825	3776629	6619888	1375935	10725772	4788951	5669806	7155753	2807907	3025942	3211400	178511	2624566
piperine	9518351	25359654	2341277	3446586	71596	11662344	2532729	982989	495282	689033	3196565	3816304	23216062	11084410	603759	11880115	2.50786e+06	254156	2337525	71596	6994519	143192	1039634	93559992	259414	1009737	2068980	2729109	71596	580109	219471	9425154	9163100	306529	1724306	8240599
catechol glucuronide	1155333	237918	241626	408496	473591	472012	677863	231029	701155	468773	397419	290014	292073	1.05109e+06	147786	376945	597412	531113	901316	1.86011e+06	1.93556e+06	1.21774e+06	140302	1.57618e+06	367426	900627	222769	655822	768315	1.97302e+06	1.03644e+06	595640	1124945	2.41103e+06	111021	572713
hexadecanedioate (C16)	201291	235339	253368	213119	855429	202877	463021	375152	224483	308837	213934	293859	135819	247865	255634	418298	517905	209205	445930	1.1646e+06	286165	363441	459567	135538	1.0851e+06	144843	273193	392860	305045	1.42843e+06	2.15612e+06	210852	349767	617466	179156	471179
octanoylcarnitine (C8)	6576050	8303612	6.83212e+06	27228652	15195112	5.84787e+06	17697168	6755125	10701228	13698830	2936069	5966043	7098784	8106077	20716086	20224488	8025468	10094557	15916413	13047284	10312240	7842728	8537460	8702250	9497125	5272444	13651381	10975345	4074209	287545344	15544836	7.9932e+06	11753174	6.49125e+06	4955467	3934647
orotidine	19582404	32585066	21636506	11865314	18686970	18881252	15119809	20618512	21054116	15244036	16946034	20585236	20633800	25412988	17899476	17045480	30615560	26781766	19996188	24832188	41650440	24584534	18626718	29253096	24927956	15740736	17928076	25046856	21398272	19707704	12654616	25919144	15807088	13684338	16768491	1199794304
adipoylcarnitine (C6-DC)	13288887	9241523	10817112	16835356	10399810	6042415	11897956	4556221	12561351	5306379	2019991	5457736	15604846	17316386	7.59862e+06	7113955	7.60245e+06	27525900	16596634	8852266	13726756	10027032	8003211	9002340	10560343	5981971	6784184	11873062	4909426	12318340	8.19361e+06	5760726	6829511	7.73271e+06	3814964	8596979
3-methylglutarylcarnitine (2)	7645067	32038396	45508376	15322676	21136358	36691792	29132224	11921925	77635560	58997704	40889784	12644723	81148408	4491397	28761806	48020172	13287387	40234984	64385944	21101648	16953976	40609896	21187298	23851224	53769760	35196940	45583944	49767776	25372344	12659228	12518585	41387544	22887180	31213188	25410804	51186784
taurochenodeoxycholic acid 3-sulfate	10230.8	10230.8	10230.8	10230.8	1.00211e+06	84546	67776.4	2.06423e+06	10230.8	54606.5	10230.8	63983.4	123707	726956	470803	91453.4	585620	145684	141119	10230.8	266116	376717	20461.6	36276.6	10230.8	10230.8	92113.2	3418995	873060	10230.8	113630	738810	571302	10230.8	330244	10230.8
taurodeoxycholic acid 3-sulfate	7962.85	7962.85	7962.85	7962.85	7962.85	31351.8	103185	1.86247e+06	7962.85	20204.9	66449.3	50651.4	114232	697639	482360	103660	145689	96736.5	211437	106257	486318	256782	61997.6	123652	7962.85	7962.85	475077	3.88734e+06	630484	7962.85	690496	364116	443008	31412.2	900055	15925.7
argininosuccinate	1725591	886647	1349424	363714	2409780	1052431	666081	346697	1497778	760445	936268	1435173	1631439	1492205	516458	1451311	390803	1296619	1075201	2593916	768583	1266703	3128797	3354522	1933128	810755	1086155	2601367	441126	850336	1853009	668674	1459078	841871	815760	3403577
EDTA	1204046208	740923264	800710848	1192585984	1501846912	1141492224	1299869952	1132293248	1492863104	929404224	1108626048	1102141440	1326613504	736048640	1222384896	1437344256	850017600	1135037568	739248960	800612224	1559538048	1139758848	853513088	586509760	741862272	830202240	887396224	1224751744	1132351232	1250258432	1013287104	1108149376	1023579904	1430973696	891988160	940485184
gamma-glutamylphenylalanine	3000117	2449624	2252722	2613655	4273524	2084240	2273457	3113945	3149138	1833841	3009889	2474584	2533885	2138199	3325489	2349920	2482727	1767501	2295140	3265501	2543781	2227200	2331363	2251040	3843648	2589914	3097147	1588144	4439274	1620529	2294515	2122789	3270438	1753753	2792641	2339229
4-hydroxyphenylacetatoylcarnitine	5535383	602214	1431463	1.03209e+06	3489852	4111551	849279	752448	2787691	786492	3362390	2413206	1100145	1.87743e+06	2101655	1478962	414661	813919	1594661	1431256	1275227	815804	2670012	1238267	1246932	1174621	974759	484463	831933	919586	1155155	760977	743152	746523	84392	1139480
desmethylnaproxen sulfate	0	0	0	0	0	0	0	0	0	0	0	0	0	0	0	0	0	0	0	0	0	0	0	0	0	0	0	0	0	0	0	0	0	0	0	0
didesmethylcitalopram*	0	0	0	0	0	0	0	0	0	0	0	0	0	0	0	0	0	0	0	0	0	0	0	0	0	0	0	0	0	0	0	0	0	0	0	0
N-acetylpyrraline	0	0	0	0	0	0	0	0	0	0	0	0	0	0	0	0	0	0	0	0	0	0	0	0	0	0	0	0	0	0	0	0	0	0	0	0
13-HODE + 9-HODE	450753	621585	1.47483e+06	650831	1.30142e+06	1.07794e+06	1258139	609097	1.65758e+06	1.65989e+06	1.44044e+06	1.21914e+06	670099	241179	567378	1.28479e+06	570726	667278	1.83248e+06	1.26092e+06	1.10559e+06	891236	799966	1.12902e+06	1.3785e+06	837804	607558	902419	810632	2.27375e+06	1.56282e+06	637056	879459	575079	965462	1.08638e+06
10-nonadecenoate (19:1n9)	422157	198930	3.34626e+06	5.43493e+06	2.80519e+06	1.84875e+06	6.07225e+06	545433	4019548	4733246	397859	2144476	2508257	1.33325e+06	4898046	6352790	1.93309e+06	1.56047e+06	8081042	4517702	8.02663e+06	2.12051e+06	1.94422e+06	1.2152e+06	2.29134e+06	3.88745e+06	717790	3415989	1.52364e+06	11953570	1.58658e+06	1.26513e+06	1.72863e+06	2795758	1.3409e+06	2.10409e+06
hydrochlorothiazide	0	0	0	0	0	0	0	0	0	0	0	0	0	0	0	0	0	0	0	0	0	0	0	0	0	0	0	0	0	0	0	0	0	0	0	0
cysteinylglycine disulfide*	42834712	76409184	58526712	58291308	133157264	24781518	77943888	60932244	76366752	110640448	44650656	103139824	93319344	35881296	35997444	69223712	55566740	100950184	74796800	62275688	85055848	51956860	50148396	63443240	91089024	25638320	62682560	69224736	73257832	69319000	79583440	79408744	108869152	52091368	74301648	55809052
5-methylthioadenosine (MTA)	2725038	4674972	4.13883e+06	4947081	5820016	3.73669e+06	2898202	4335175	5230172	3211573	3.64573e+06	4.15931e+06	4739634	4923190	3053765	4873646	4.0407e+06	4751293	4.02679e+06	5693206	3202770	4018339	3287245	3.5893e+06	4941362	3374640	4412469	3181578	3059093	3172032	3023729	6.36228e+06	3.48249e+06	3017534	4267125	4389867
N2-methylguanosine	0	0	0	0	0	0	0	0	0	0	0	0	0	0	0	0	0	0	0	0	0	0	0	0	0	0	0	0	0	0	0	0	0	0	0	0
1-methylguanosine	0	0	0	0	0	0	0	0	0	0	0	0	0	0	0	0	0	0	0	0	0	0	0	0	0	0	0	0	0	0	0	0	0	0	0	0
4-ethylphenol glucuronide	109160	85922.2	100731	6972.57	6972.57	6972.57	6972.57	6972.57	6972.57	6972.57	46649.2	6972.57	91077.2	6972.57	115426	58164.6	118941	334778	2.61163e+06	28986	543560	171223	76188.7	74922.4	35096.9	6972.57	6972.57	6972.57	8428867	189793	6972.57	6972.57	128110	976075	6972.57	6972.57
3-hydroxyoleate*	1.13688e+06	1.27832e+06	3473955	2466793	1365784	1.55083e+06	3.68766e+06	1.52288e+06	2.06149e+06	1.19898e+06	1.66814e+06	458516	2.41974e+06	727720	1.95651e+06	2487617	2154839	229258	3.42345e+06	1.57513e+06	1.6661e+06	229258	797999	1.57485e+06	1740604	1.41538e+06	680927	1.41994e+06	1.29828e+06	3.16319e+06	662590	229258	1.3769e+06	2.40384e+06	990912	9093800
(16 or 17)-methylstearate (a19:0 or i19:0)	146948	108145	519373	743827	556997	485095	1.2512e+06	286262	513382	368371	351080	485499	660456	405870	1.09978e+06	1.09857e+06	419218	399384	1.25252e+06	1.23751e+06	995640	451958	599105	377452	308021	407374	362160	558801	386896	1.34597e+06	454312	440672	485314	637432	360489	475744
nonadecanoate (19:0)	548048	598966	1.10511e+06	1.62731e+06	1.83042e+06	979814	1.89188e+06	681714	1.10103e+06	1.26851e+06	918111	909180	1.14837e+06	944792	1.44685e+06	1.49685e+06	1.03715e+06	1.02052e+06	2.04603e+06	2.21684e+06	2819780	1.01157e+06	1.06189e+06	1.05687e+06	998339	1247555	1.04605e+06	1335925	784452	2.47699e+06	1.14755e+06	1.00856e+06	1.17641e+06	1.25977e+06	1.17403e+06	1.11541e+06
sphingosine	555853	614093	679464	1844581	1433963	662873	1500477	911704	857329	686814	696088	953297	1006327	600011	601141	941230	447139	1072086	1122123	656195	641243	673696	585383	511881	415648	573122	387242	1151664	594807	1104419	685859	519793	1373147	1269484	399321	559257
glutamine conjugate of C8H12O4 (1)*	1.60698e+06	1.8054e+06	1.25715e+06	404417	572107	1168872	954651	492284	1.16806e+06	1.54672e+06	584345	961196	4.34753e+06	666126	834178	1.72275e+06	1.52409e+06	1.59318e+06	944221	1.94389e+06	2.31534e+06	3.19254e+06	1.23786e+06	1.35852e+06	2.88801e+06	805988	1.92979e+06	1.99647e+06	603440	1.71011e+06	978171	1.62712e+06	1.81568e+06	1.12516e+06	2.11712e+06	1076084
9-hydroxystearate	9991.86	9991.86	1.49206e+06	9991.86	9991.86	309897	598136	19983.7	1.03814e+06	9991.86	9991.86	212601	343148	155300	410517	668978	9991.86	9991.86	2.04361e+06	9991.86	1.0689e+06	9991.86	9991.86	467054	9991.86	9991.86	9991.86	283604	523461	1.46629e+06	587988	9991.86	5.96757e+06	384547	9991.86	217366
2-hydroxystearate	1.24521e+06	1.24213e+06	2535991	2657648	2.04112e+06	1.9236e+06	2.26841e+06	1.17599e+06	2.15466e+06	2.28672e+06	1.59956e+06	2.17695e+06	2.30058e+06	1.37483e+06	3.21083e+06	2.5474e+06	1.96728e+06	1.61654e+06	2.77769e+06	2.22652e+06	3.50472e+06	2.26167e+06	2.10674e+06	2.65652e+06	1.72809e+06	1.87477e+06	1555615	2.40217e+06	1.86003e+06	2.5205e+06	2.67685e+06	2.06849e+06	1.85882e+06	2.06964e+06	1.70969e+06	2.92061e+06
nonanoylcarnitine (C9)	230225	461940	153233	885337	368025	48029	635879	198774	211537	279276	113945	263860	220824	361612	588109	590018	48029	272279	725834	410571	328316	196450	221118	261701	283672	48029	48029	364405	134569	9398765	436539	224890	360300	48029	100914	222096
sphinganine	412181	328083	458596	870004	626853	394372	680516	302240	482944	368718	339595	400571	670712	401033	346025	518762	202435	553262	471057	324968	387253	371733	382213	328658	227807	259604	169056	408092	359735	483421	461533	221576	753510	501037	282153	351639
eicosapentaenoate (EPA; 20:5n3)	254175	392378	3.71816e+06	4.09148e+06	1329736	799187	907778	342739	2263709	2.23759e+06	352546	689335	540328	1.53917e+06	3241162	1.15912e+06	1652187	1.12411e+06	1.90878e+06	2.17643e+06	2808757	1.57376e+06	1.09416e+06	784620	728303	1.72338e+06	2.46354e+06	965795	648889	2762742	433835	522478	1.47503e+06	1.18171e+06	2.95121e+06	1.9772e+06
indoleacetylglutamine	18799344	1.678e+06	3.12241e+06	905980	2.30705e+06	10217682	1.54577e+06	2280076	13430343	2.88727e+06	7.33976e+06	30071188	3014371	3.51544e+06	6.19461e+06	4552286	3277428	1.74602e+06	1.80272e+06	16871516	2444596	6878082	11305766	1.64325e+06	8513302	3.65943e+06	6.05959e+06	2177827	2688915	1.48526e+06	3.9331e+06	1759191	3.63245e+06	1.90358e+06	4.87775e+06	5.78519e+06
pimeloylcarnitine/3-methyladipoylcarnitine (C7-DC)	5583109	6678567	3899698	2574294	4767374	4703251	8339854	2792967	6631958	5653761	3256436	3401527	9481886	4403810	3640547	2424336	6585827	6791032	8738261	4802290	6812007	4372911	5425484	6282848	7707564	3548598	10752042	9773215	4804295	5094937	4119415	3653797	2332921	9592700	5319643	10394821
N-acetyl-aspartyl-glutamate (NAAG)	481000	904817	673682	478764	915290	460068	524224	860261	446673	476358	416579	436873	616629	315390	549216	542690	539341	596585	953081	940706	814736	740063	735630	1261876	917542	403165	814515	684149	352304	598531	552710	487714	665811	484469	418410	792908
gamma-glutamylcitrulline*	2681815	3030923	3.17084e+06	2778879	4713733	4054972	1783262	1778269	3338690	1553659	4336487	3097876	2706266	2881531	2559082	2420982	1.5423e+06	2432371	2140534	3676673	1530958	2315088	2819253	2654273	4200033	3631493	3817453	1400372	1498140	1621119	2097537	2084864	5052062	1501757	3.42277e+06	2915263
arachidonate (20:4n6)	190578	65993	259186	316549	259768	65993	327374	131986	423353	308112	65993	174567	163778	254416	211419	179942	377711	65993	134554	402544	343145	353751	435354	182268	301977	273613	65993	65993	219364	468733	65993	370558	221815	241682	314916	429779
mead acid (20:3n9)	233401	189567	1.44345e+06	1.88639e+06	1.41118e+06	285021	773482	159879	1.93058e+06	893247	231056	255581	518964	295501	2.47446e+06	640003	522025	434147	2.31773e+06	1.19366e+06	1.13616e+06	840252	523276	439308	471592	1.13256e+06	226032	643483	557470	2.00323e+06	344691	246515	653680	539269	666010	623858
dihomolinolenate (20:3n3 or 3n6)	1.30772e+06	881815	10468233	6.44747e+06	7.65908e+06	2.57919e+06	8714896	1117283	8987502	5.08945e+06	1.57343e+06	3.7372e+06	4.45221e+06	3117371	8692803	9174105	2643675	5374807	9444258	6817024	10519593	4.47832e+06	2.78351e+06	5375949	3.64111e+06	8019447	1.14214e+06	4402481	4.9616e+06	18070190	3.44836e+06	3.26293e+06	3739607	3.29421e+06	4027931	4809576
warfarin	16262614	16262614	16262614	16262614	16262614	16262614	16262614	16262614	16262614	16262614	16262614	16262614	16262614	16262614	16262614	16262614	16262614	16262614	16262614	16262614	38868512	32525228	16262614	16262614	16262614	16262614	16262614	16262614	16262614	16262614	16262614	16262614	33633200	16262614	16262614	16262614
fructosyllysine	20995638	27206644	33440768	56007076	33822296	28081716	60533528	15258971	32867168	19746246	81581184	45590360	23242848	34476208	30654094	56723632	13705444	33639760	32717648	37642216	24806100	36959708	23548788	31986954	20620700	34275572	148862368	18061012	28831118	21133128	84772752	54536224	35200000	17263522	74725784	39092120
dihomolinoleate (20:2n6)	1.42085e+06	919930	12471577	7038810	9403357	3487257	13463949	1.37538e+06	10277020	9247703	1.54743e+06	3646964	6937402	3676661	9647315	15892719	3.90636e+06	5.82921e+06	12773306	6686039	16768264	5.81906e+06	3.66584e+06	6.463e+06	3476056	10523323	1999158	5.90968e+06	4.89959e+06	28127758	5080174	4.72539e+06	4626090	3.14027e+06	6368284	3.18401e+06
5-hydroxyindole glucuronide	1.24752e+06	1398927	1.81319e+06	758304	1.62505e+06	3.18232e+06	1.25995e+06	1.61185e+06	2.99773e+06	1.13383e+06	2.39151e+06	256390	2964250	1.64534e+06	1.21988e+06	2.10362e+06	1.11451e+06	1107520	1.53611e+06	1.91843e+06	2.01231e+06	1599081	2.01865e+06	2.3863e+06	1.3311e+06	3.00292e+06	795826	1.15824e+06	712775	1.22139e+06	1.25175e+06	913476	1937459	1.16678e+06	1.21655e+06	531468
indoxyl glucuronide	6.09969e+06	492838	4.48455e+06	1.45258e+06	2.31735e+06	16355025	3.43984e+06	18987544	19877570	8830594	10099275	246419	21471910	8774264	1.90763e+06	3.75705e+06	4.89321e+06	1.79098e+06	8.29822e+06	7.97189e+06	11017248	3.41753e+06	825307	5.57761e+06	7.80714e+06	13188080	5387705	3.60042e+06	1.49713e+06	8531127	2.99721e+06	3.61834e+06	8.0677e+06	8818218	3.01334e+06	724726
N-acetylneuraminate	26226372	23029052	30593552	20277040	25322256	21488794	32489488	35081632	24719432	23299744	27747558	26672134	28586072	23406136	21207848	25238196	22873540	32469438	30408670	30861618	37035048	38736100	25033904	37912464	29253196	25303050	24227700	39706984	33223150	29290358	21463456	28241114	20561330	24212760	28243234	24912344
dibutyl sulfosuccinate	126006	193395	164559	38054628	123089	1.77468e+06	213035	721258	204463	22450796	15544131	193525	308634	331846	4.16086e+06	240743	263122	297137	983982	344997	175359	159622	201457	361527	21455734	12027841	97100592	229811	6291348	375802	164286	202013	567695	145183	276496	137923
gamma-glutamyltyrosine	1254640	1563889	1688033	1695014	3105209	1200923	1114263	1726587	2082991	1029456	2.0412e+06	1160224	1680953	902793	1603333	1594639	1075774	825956	1255309	2062829	1352582	935819	1067922	1155149	2000876	1329923	1297670	709714	1872156	733481	1452603	1.23808e+06	2322181	1179531	1450033	1406299
desmethylcitalopram*	250001	250001	250001	250001	250001	250001	250001	250001	250001	250001	250001	250001	250001	250001	250001	250001	250001	250001	250001	250001	250001	250001	250001	250001	250001	250001	250001	250001	250001	250001	250001	250001	250001	250001	250001	250001
octadecadienedioate (C18:2-DC)*	254604	301176	209026	101498	758491	441476	469095	921995	174310	431994	820756	229300	239987	295538	375556	201913	414815	291466	246602	1.29509e+06	391388	342424	1.04842e+06	564520	762089	236482	533607	416643	650537	1163673	2097046	412987	276682	403815	464879	648389
eicosenoate (20:1n9 or 1n11)	1.69935e+06	1.5287e+06	11276616	10333520	15267467	5.59824e+06	21860280	2.71275e+06	11756885	19432974	2879096	5.15503e+06	9213796	9688336	14291885	21936226	7580561	5.47784e+06	22282662	8733516	23329256	8.03854e+06	6.91972e+06	6.02612e+06	5621600	14818681	3.04599e+06	9097380	7289783	43031720	7381634	5.11152e+06	4.807e+06	4.07367e+06	7.01845e+06	4647481
citalopram propionate*	257342	257342	257342	257342	257342	257342	257342	257342	257342	257342	257342	257342	257342	257342	257342	257342	257342	257342	257342	257342	257342	257342	257342	257342	257342	257342	257342	257342	257342	257342	257342	257342	257342	257342	257342	257342
N2,N2-dimethylguanosine	5999830	8450146	8.30172e+06	4139577	7600397	7.1138e+06	8525679	11584749	7.65126e+06	6389296	6258957	6846488	6709421	8.26377e+06	6090111	9384441	8742807	5253465	7.43348e+06	4481812	8288394	6830694	7621941	6116745	6834506	6273701	7540512	9939590	8.22165e+06	6.61452e+06	6349690	11767661	6529978	5148055	7114493	4667984
3-(N-acetyl-L-cystein-S-yl) acetaminophen	13163.9	13163.9	13163.9	809798	1376595	13163.9	13163.9	42789568	26327.8	5.50966e+06	10588820	71108.7	84798.8	13163.9	13163.9	7364389	13163.9	13163.9	13163.9	6.1774e+06	20040332	6.82557e+06	4.67545e+06	55860.3	15690048	13163.9	13163.9	3.03889e+06	144160	8834592	13163.9	13163.9	13163.9	13163.9	13163.9	69999.8
octadecenedioate (C18:1-DC)	1.18645e+06	1457729	1.02681e+06	1.091e+06	5.86169e+06	1.21136e+06	3569724	4399812	1.1143e+06	1.92192e+06	6.03721e+06	1984495	898648	1.39628e+06	1278263	1.52807e+06	2.91231e+06	1.94434e+06	1.3959e+06	6.68395e+06	2.24517e+06	2478191	3.43491e+06	860118	5.77275e+06	1.00163e+06	1.39135e+06	2.04616e+06	3314544	7.47837e+06	8483791	1.59748e+06	2102600	2032096	1.4991e+06	2664530
phytanate	424793	449061	374621	1.16281e+06	715622	693754	503237	422824	152404	266016	255997	975815	374788	725754	1.02684e+06	552949	1.09057e+06	204293	3.42845e+06	1.91603e+06	1153123	438890	902353	645746	1.35354e+06	252316	747622	1.12031e+06	427910	1.04488e+06	1.05731e+06	490220	954023	1663301	902958	813722
arachidate (20:0)	2.52555e+06	2.54429e+06	3.45583e+06	5.66104e+06	5366916	3675131	5758087	2.62212e+06	3160682	5.1319e+06	3.87864e+06	3.59838e+06	4.1944e+06	3618714	3790560	4342026	3.29571e+06	4370530	5832950	4579529	9237442	4.04432e+06	4.71846e+06	4.58327e+06	3683600	4691190	3537041	4510120	2.87978e+06	8.04898e+06	5.02119e+06	3235272	4.12572e+06	4.87988e+06	4.1167e+06	5329318
glycochenodeoxycholate glucuronide (1)	113857	646985	130810	134306	636935	231999	1.12396e+06	1.264e+06	418458	424447	843766	410422	263041	379969	1.10207e+06	644249	550967	465811	337428	1.40618e+06	548396	458565	278394	471188	504940	208382	594913	145470	1.23138e+06	91723.9	1.23896e+06	861449	715188	411955	823977	386478
cis-4-decenoylcarnitine (C10:1)	13270842	17783920	11182591	21854184	16825188	9568890	23069280	25673250	22995978	22881156	4304958	9174546	11238501	15030668	22729114	29715682	19933780	18711508	24619708	16445270	16002189	15965219	12472623	15701683	16237684	7483475	18570948	28128156	7126279	126481856	16933180	16505701	15124726	10936180	10261023	8485138
3-decenoylcarnitine	2880885	4196443	3587812	5887668	10867113	2414252	8684477	579076	7230269	7543869	1541526	3130853	4018186	3025846	4871997	7929780	3491481	6490332	6687272	4973041	5470455	5124689	3103260	6095966	5118370	2357862	5283732	7524295	2360307	579076	6778607	4190720	4602338	2811406	2556765	1680147
N-palmitoylglycine	50585.8	43991.8	161721	131076	66622.7	92902.7	98855.8	15948.1	68518.2	112672	45110.3	56165.2	126229	80266.5	104545	155747	83427.6	69165.1	135306	130488	123448	96211.3	60419.6	107236	89799	96812.8	31896.3	47846.6	55044	194390	156409	86721.6	72978.7	86833.1	159884	120100
ranitidine	2.84687e+06	2.84687e+06	2.84687e+06	2.84687e+06	2.84687e+06	2.84687e+06	2.84687e+06	2.84687e+06	2.84687e+06	2.84687e+06	2.84687e+06	2.84687e+06	2.84687e+06	2.84687e+06	2.84687e+06	2.84687e+06	2.84687e+06	2.84687e+06	2.84687e+06	2.84687e+06	2.84687e+06	2.84687e+06	2.84687e+06	2.84687e+06	2.84687e+06	2.84687e+06	2.84687e+06	2.84687e+06	2.84687e+06	2.84687e+06	2.84687e+06	2.84687e+06	2.84687e+06	2.84687e+06	2.84687e+06	2.84687e+06
octadecanedioate (C18)	74114.4	37057.2	188082	167012	763549	175686	991408	272803	161105	443474	122679	226761	105246	183793	212445	327301	458467	236526	335877	736805	312751	387506	393709	109612	653172	203505	160179	388088	690325	1.38978e+06	1.51404e+06	177180	402876	705269	204714	296229
12,13-DiHOME	97898	170443	134235	115111	116378	213375	74643.6	130042	46195.5	180583	360707	161223	117681	23097.7	80713	124705	69053.7	77609.7	225130	71170.5	547345	109412	98797	190509	336807	138396	128692	23097.7	157954	235613	878964	82194.5	142805	23097.7	316172	90472.5
9,10-DiHOME	108057	99043.5	128041	81540	295522	182464	173254	153229	27775.4	158102	174327	153697	61336.3	114485	99618.4	111600	132515	122656	167606	133022	373059	188570	55550.7	116773	346856	137406	132485	112771	258499	311532	221620	132172	149332	27775.4	269774	135214
decanoylcarnitine (C10)	8477753	10369958	5.71666e+06	22170728	10511666	4440185	14808970	8019132	8024093	11765805	2611510	6.42606e+06	7853537	8511482	23894788	24913840	11715569	8934145	12483714	9781260	9789533	6894201	7304017	7232642	9010572	4421173	9972010	10767355	5171096	319251552	14185080	9477331	11283466	6771889	3943702	2609686
2-methoxyhydroquinone glucuronide (2)	2.29913e+06	221779	1.44145e+06	724341	385845	1788748	460507	1.37602e+06	2.09595e+06	1.68791e+06	3.81633e+06	1.17982e+06	3.3047e+06	921981	1.54658e+06	476942	2.38289e+06	1.20347e+06	1.98692e+06	2.99842e+06	3883861	1.33728e+06	277701	2.76141e+06	2.2052e+06	1.13937e+06	798125	1.53876e+06	1.0848e+06	1.79977e+06	2.00932e+06	2.35677e+06	1765158	3141746	1.16129e+06	1.81131e+06
gentisic acid-5-glucoside	0	0	0	0	0	0	0	0	0	0	0	0	0	0	0	0	0	0	0	0	0	0	0	0	0	0	0	0	0	0	0	0	0	0	0	0
suberoylcarnitine (C8-DC)	1810933	1174475	1888157	1060801	4832072	1307393	4331675	2160719	4005596	1985379	493460	1335640	2701625	8998391	1669821	2748840	2858869	3426741	5842593	2130266	2698420	2884854	2948154	1688842	2938757	1366710	1800721	4812624	1440854	4082781	2526274	1321252	1854920	3881509	923518	3060974
glucuronide of C8H14O2 (4)*	16626.3	36606.5	16626.3	16626.3	16626.3	16626.3	16626.3	16626.3	16626.3	16626.3	16626.3	16626.3	16626.3	15255442	16626.3	33252.5	16626.3	16626.3	16626.3	16626.3	16626.3	16626.3	16626.3	16626.3	16626.3	16626.3	16626.3	16626.3	16626.3	16626.3	16626.3	16626.3	16626.3	16626.3	16626.3	16626.3
glucuronide of C8H14O2 (3)*	51952.8	51952.8	51952.8	51952.8	51952.8	51952.8	51952.8	51952.8	51952.8	51952.8	51952.8	51952.8	51952.8	5.02531e+06	51952.8	51952.8	51952.8	51952.8	51952.8	51952.8	103906	51952.8	51952.8	51952.8	51952.8	51952.8	51952.8	51952.8	51952.8	51952.8	51952.8	51952.8	51952.8	51952.8	51952.8	51952.8
glucuronide of C8H14O2 (6)*	0	0	0	0	0	0	0	0	0	0	0	0	0	0	0	0	0	0	0	0	0	0	0	0	0	0	0	0	0	0	0	0	0	0	0	0
glucuronide of C8H14O2 (7)*	0	0	0	0	0	0	0	0	0	0	0	0	0	0	0	0	0	0	0	0	0	0	0	0	0	0	0	0	0	0	0	0	0	0	0	0
valproic acid glucuronide	62704552	62704552	62704552	62704552	62704552	62704552	62704552	62704552	62704552	62704552	62704552	62704552	62704552	125409104	62704552	62704552	62704552	62704552	62704552	62704552	62704552	62704552	62704552	62704552	62704552	62704552	62704552	62704552	62704552	62704552	62704552	62704552	62704552	62704552	62704552	62704552
glucuronide of C8H16O2 (2)*	0	0	0	0	0	0	0	0	0	0	0	0	0	0	0	0	0	0	0	0	0	0	0	0	0	0	0	0	0	0	0	0	0	0	0	0
beta-citrylglutamate	164720	317580	193492	160591	278252	326152	236369	330638	225711	230872	161183	197087	263709	258540	114432	333874	442666	254194	354230	225561	238698	218933	238181	405428	227261	223090	235302	244778	258076	236894	250820	343063	332149	194099	145371	333654
glucuronide of C8H18O2 (1)*	0	0	0	0	0	0	0	0	0	0	0	0	0	0	0	0	0	0	0	0	0	0	0	0	0	0	0	0	0	0	0	0	0	0	0	0
glucuronide of C8H18O2 (2)*	0	0	0	0	0	0	0	0	0	0	0	0	0	0	0	0	0	0	0	0	0	0	0	0	0	0	0	0	0	0	0	0	0	0	0	0
6-hydroxywarfarin	16191.2	32382.3	16191.2	16191.2	16191.2	16191.2	16191.2	16191.2	16191.2	58973.5	16191.2	16191.2	16191.2	16191.2	16191.2	16191.2	16191.2	16191.2	16191.2	16191.2	5.80556e+06	2280497	16191.2	16191.2	16191.2	16191.2	16191.2	16191.2	16191.2	16191.2	16191.2	16191.2	3.85801e+06	16191.2	47402.9	16191.2
7-hydroxywarfarin	67357	67357	67357	67357	67357	67357	67357	67357	67357	67357	67357	67357	67357	67357	67357	67357	67357	67357	67357	67357	30411124	12757864	67357	67357	67357	67357	134714	67357	67357	67357	67357	67357	34889436	67357	67357	67357
10-hydroxywarfarin	34901.5	34901.5	34901.5	34901.5	34901.5	34901.5	34901.5	34901.5	34901.5	34901.5	34901.5	34901.5	34901.5	34901.5	34901.5	34901.5	34901.5	34901.5	34901.5	34901.5	12299751	7739596	34901.5	34901.5	34901.5	34901.5	69803	34901.5	34901.5	34901.5	34901.5	34901.5	17415880	34901.5	34901.5	34901.5
5-(galactosylhydroxy)-L-lysine	5701439	3342217	6075969	5611682	2165103	6420791	7600575	5346043	4310270	4095207	5862398	8675453	8527901	9864853	4202002	8142853	3808621	7336878	4836021	4499898	7942956	3241054	3908027	8223938	3397398	4311876	4079126	3719484	7764769	6041431	3989079	6291420	3457791	4167098	13868798	7162751
citalopram/escitalopram	1.36038e+06	1.36038e+06	1.36038e+06	1.36038e+06	1.36038e+06	1.36038e+06	1.36038e+06	1.36038e+06	1.36038e+06	1.36038e+06	1.36038e+06	1.36038e+06	1.36038e+06	1.36038e+06	1.36038e+06	1.36038e+06	1.36038e+06	1.36038e+06	1.36038e+06	1.36038e+06	1.36038e+06	1.36038e+06	1.36038e+06	1.36038e+06	1.36038e+06	1.36038e+06	1.36038e+06	1.36038e+06	1.36038e+06	1.36038e+06	1.36038e+06	1.36038e+06	1.36038e+06	1.36038e+06	1.36038e+06	1.36038e+06
quinine	53152.5	53152.5	53152.5	53152.5	53152.5	53152.5	53152.5	53152.5	53152.5	53152.5	53152.5	53152.5	53152.5	53152.5	53152.5	53152.5	13051345	53152.5	53152.5	53152.5	53152.5	53152.5	53152.5	53152.5	53152.5	53152.5	53152.5	53152.5	53152.5	53152.5	53152.5	53152.5	53152.5	53152.5	53152.5	53152.5
oleoyl ethanolamide	180232	245692	838413	900698	884001	295384	723474	354019	880865	1220783	372349	277538	718621	357403	693051	886431	766059	450420	850293	527566	1429275	561258	1098699	397130	416935	394889	249461	605993	1063257	1597392	675895	318828	479266	197117	804314	51309
4-vinylguaiacol glucuronide	3947607	310491	1397828	423300	292613	1.86254e+06	1.70315e+06	8061436	2.52131e+06	2400748	514224	21536.7	5029420	1.60822e+06	334018	854682	1.47092e+06	2.87027e+06	858756	2.85432e+06	4802217	2265113	157247	1.21974e+06	2.8558e+06	1.03107e+06	729070	1687616	494861	996486	2.66522e+06	2.00592e+06	844539	4.51815e+06	253796	1.40713e+06
4-acetamidophenylglucuronide	217904	36584.8	64220.5	42616956	14461552	96022.9	11356.6	161215072	141624	44454348	104834544	453423	921370	39149.8	102170	33409434	58026.9	34914.9	33329.8	42502724	174804160	54599768	86042056	1.02321e+06	210106160	59747.1	64255.8	25315816	520045	101565592	413968	106807	134182	179300	5678.29	3.33008e+06
undecenoylcarnitine (C11:1)	1553062	5141659	1926053	3854215	3095603	2171011	4529491	2611330	3685666	3029981	656871	2480483	1.87764e+06	5384939	4155960	3555400	5281811	1773026	5386354	3754376	2358684	1292751	2187677	2159860	2601899	1391265	3488165	3596437	642079	2223167	4071776	2761199	2162133	2911907	1480731	2005948
docosahexaenoate (DHA; 22:6n3)	1.36178e+06	1.00425e+06	31843526	9972922	12738000	4622781	8678117	2566544	9627107	7.19828e+06	1.67019e+06	4.01333e+06	5.4994e+06	5947889	10737031	5834547	3.55677e+06	5.01142e+06	5.42104e+06	5.77621e+06	14807898	5.14746e+06	5444110	5067967	3.68137e+06	13871839	5.37609e+06	4998552	3092482	14173093	1.6972e+06	4.33526e+06	4.99438e+06	3.06888e+06	15497157	12732210
2-hydroxyphytanate*	112809	111093	128452	280077	94178.7	117633	214980	113871	17429.6	34859.1	17429.6	93699.8	95293.7	233382	211291	176646	266055	64359.3	236930	195307	138112	63507.3	84748.3	174318	186987	72233.7	182243	89528.5	85862.9	321340	160920	115656	173267	278865	17429.6	212404
2-hydroxyarachidate*	72922.5	104262	19174.6	62483.4	19174.6	99340.4	19174.6	51129.3	19174.6	107817	19174.6	127759	75945.7	19174.6	60130.8	19174.6	104911	19174.6	107927	19174.6	87858.6	19174.6	92213.5	19174.6	70063.2	76958	72891.4	88608.7	68565.1	19174.6	122507	120083	19174.6	79194.9	59826.5	153522
furosemide	36756	36756	36756	36756	27484688	12644860	1.31879e+06	36756	36756	36756	36756	36756	34694456	36756	36756	31857736	2.40692e+06	6857200	36756	36756	36756	36756	36756	36756	36756	46513464	53650104	36756	36756	36756	19085112	73512	12244768	36756	22056386	5103149
ranitidine N-oxide*	301512	301512	301512	301512	301512	301512	301512	301512	301512	301512	301512	301512	301512	301512	301512	301512	301512	301512	301512	301512	301512	301512	301512	301512	301512	301512	301512	301512	301512	301512	301512	301512	301512	301512	301512	301512
docosapentaenoate (n6 DPA; 22:5n6)	376339	287958	4360399	3.26986e+06	3.78121e+06	931829	3261934	554646	3.44558e+06	143979	563244	1.14586e+06	1.92467e+06	1.31213e+06	2.52431e+06	2.07006e+06	1019989	1.514e+06	2421910	1.9883e+06	4621453	2.01703e+06	953334	1.26125e+06	1.2751e+06	2.93441e+06	143979	1510628	854428	5.3977e+06	1.02398e+06	968253	1.25461e+06	872695	1827256	1.99784e+06
docosapentaenoate (DPA; 22:5n3)	563543	431992	4810824	4.16178e+06	2.00184e+06	1.08812e+06	2.56523e+06	707719	3338625	4888623	383413	979722	1.48716e+06	1.33196e+06	4688790	3.32143e+06	1.52559e+06	2.03887e+06	3882842	3.01202e+06	5601648	2.10805e+06	1.72379e+06	1.43456e+06	1.85021e+06	2.26301e+06	1.72416e+06	1.89935e+06	1.51406e+06	7.86833e+06	1.03154e+06	1.07011e+06	1.58782e+06	2092607	2.62671e+06	2462204
azeloylcarnitine (C9-DC)	0	0	0	0	0	0	0	0	0	0	0	0	0	0	0	0	0	0	0	0	0	0	0	0	0	0	0	0	0	0	0	0	0	0	0	0
3-hydroxydecanoylcarnitine	1.96888e+06	2492111	1810677	2792087	4901135	1.67167e+06	4654768	2306694	3893428	4417089	712546	2363908	1965043	1663313	3454586	6298294	2868984	3235896	3919164	2411905	6.22393e+06	2020126	1331661	4187069	4063309	1208062	4080839	4178443	872204	5288964	5537343	2134954	1963792	2310066	1276686	1083782
adrenate (22:4n6)	341744	341744	5551364	6.96517e+06	5335758	1.31237e+06	4914473	341744	6.60221e+06	1.54922e+06	969705	1.44654e+06	3.62584e+06	1.46813e+06	4.94869e+06	4.79387e+06	1.9727e+06	4.00794e+06	4.971e+06	5.19358e+06	6281030	4.06078e+06	1.52568e+06	2.48306e+06	1.54747e+06	4.58489e+06	683488	3612760	1.23337e+06	11827796	11538770	2.18501e+06	2.48142e+06	1.96251e+06	2.10562e+06	2.6842e+06
gamma-glutamyltryptophan	134209	149210	273317	308593	400259	44966.5	222607	44966.5	240379	153557	197271	176912	202532	44966.5	197921	316718	246397	170064	141106	191346	164907	174151	165585	183459	212325	115404	135220	120522	127949	171269	183732	161953	245501	90250	246229	96907
daidzein sulfate (2)	27693.2	105559	32087.5	13846.6	165747	13846.6	13846.6	13846.6	13846.6	13846.6	13846.6	13846.6	13846.6	13846.6	74281.1	42142.3	139237	90401	57147.6	13846.6	13846.6	13846.6	75243.4	13846.6	13846.6	13846.6	133431	13846.6	1.3915e+06	13846.6	13846.6	13846.6	13846.6	13846.6	13846.6	13846.6
glycerophosphoinositol*	386173	568778	436125	377318	248649	582785	511415	759580	704057	329559	355870	286483	305298	441172	445122	846813	382071	546434	517545	358136	468997	621157	717978	469769	430461	450202	970764	445544	634449	199854	436911	443734	392902	338446	630874	358187
N-acetylglucosaminylasparagine	1902520	2190552	2530535	1554047	1355635	1912547	2011977	1.01849e+06	2610834	1927780	1368699	2183892	2210362	2172227	1135413	2639836	1714886	3042535	3237267	3.10405e+06	2227170	2623545	1475275	3166343	1220710	1939836	1300135	2306989	1025320	1533306	1505572	3050391	2036705	1.98912e+06	1594632	2925317
docosadienoate (22:2n6)	74806.6	51581.6	436169	345541	575378	189533	444070	100542	331008	265129	66333.4	127279	267145	212361	362484	587496	211673	234761	389200	228321	555646	201740	195380	244296	176044	306081	97407.8	238003	217995	1.04699e+06	203731	175529	152009	135237	302362	134956
erucate (22:1n9)	255961	304890	649773	1.00387e+06	1.20305e+06	597916	1.09873e+06	351992	553315	866277	298431	406204	597963	3.14152e+06	807336	874704	760258	505990	1.14425e+06	769177	1.38089e+06	439191	659552	520284	510828	667533	395139	728369	568486	1929222	601150	380089	410231	447672	819718	557195
cyclo(pro-sulfo-tyr)*	822394	433726	1.01174e+06	324719	744690	976049	988710	877853	1.10747e+06	627718	531106	564384	539242	793284	419849	382343	930182	507612	1.04185e+06	1.18021e+06	1.27975e+06	1.33264e+06	2.23399e+06	711356	891769	1.1114e+06	261619	1.61521e+06	1.53947e+06	608144	747524	816328	971572	733189	585407	828113
citalopram N-oxide*	15008	15008	15008	15008	15008	15008	15008	15008	15008	15008	15008	15008	15008	15008	15008	15008	15008	15008	15008	15008	15008	15008	15008	15008	15008	15008	15008	15008	15008	15008	15008	15008	15008	15008	15008	15008
2,2'-Methylenebis(6-tert-butyl-p-cresol)	122852	3033034	363464	102175	1563.91	211716	1563.91	122873	8206.29	171702	1563.91	1563.91	194570	403026	94662.6	1563.91	3842527	669050	12025767	491659	162925	1563.91	4604876	404958	5161998	358426	5.29935e+06	3127.83	121961	9036.76	11233694	3534.13	1563.91	204747	1563.91	95318.3
eicosenedioate (C20:1-DC)*	175398	448873	114379	221800	327630	417844	560675	800352	247727	488914	154752	34453.8	480135	250764	34453.8	34453.8	723880	967849	362635	450806	598154	34453.8	34453.8	374263	1.1329e+06	34453.8	34453.8	287038	94640.1	34453.8	211557	406582	657066	224824	464064	461558
behenate (22:0)*	1.08189e+06	1199809	725972	2.68435e+06	1.73311e+06	1295860	2.0095e+06	1.1516e+06	921736	2.06795e+06	2528022	1.4032e+06	1425991	2.01287e+06	1.16991e+06	1648856	1.44292e+06	1.67416e+06	1.77922e+06	1.24558e+06	3.05603e+06	891433	1.96223e+06	1.67908e+06	1.46937e+06	1.38023e+06	1560201	1739408	1.11003e+06	1.03369e+06	1.67239e+06	1.02294e+06	1599312	1.59477e+06	1.22278e+06	1.65252e+06
5-dodecenoylcarnitine (C12:1)	3780720	7.0142e+06	7.33187e+06	11275935	5291244	4168537	5777320	9208124	12264532	5999464	2404538	5620952	5499313	15586530	6505891	17877764	14897780	7758063	14896358	3.76863e+06	9540641	7.22042e+06	4.01863e+06	7029470	10765215	2670002	7.80194e+06	13865019	2628138	79948072	9714282	6192196	6412873	3.7265e+06	1870783	3005061
palmitoylcholine	439474	977634	1539735	415252	278210	1899063	281411	3557832	2792755	2618532	214483	609525	709472	1053413	164698	134208	1924740	2332964	277440	1470568	602038	701058	15346748	673898	7347869	3833069	101689	750206	4795450	310987	102790	633140	445112	1287327	551688	1065788
glucuronide of C10H14O2 (1)*	1.39681e+06	797605	4.37103e+06	886023	1.11985e+06	2.35016e+06	670980	321497	2.64297e+06	895633	867760	426502	9127175	292409	8448166	2.23727e+06	1.2377e+06	675593	439158	3.61375e+06	3.43335e+06	1.51988e+06	950210	910997	4.22208e+06	682188	1335313	5.3686e+06	129278	4225108	894159	3.5943e+06	2.32285e+06	825258	139590	871822
glucuronide of C10H14O2 (2)*	69249.7	296486	14187.8	14187.8	34718.4	14187.8	430222	76294.3	56623.7	296653	71851.1	14187.8	280036	14187.8	57493.2	117534	93988.3	216831	551454	72517.3	745921	66184	28375.7	992724	232472	14187.8	285823	272219	38390.3	130011	71563	193416	61818.2	384921	14187.8	836284
glucuronide of C10H14O2 (4)*	31481.2	31481.2	31481.2	91253.6	31481.2	31481.2	31481.2	31481.2	31481.2	31481.2	62962.4	31481.2	31481.2	110135	31481.2	913797	31481.2	94219.8	31481.2	216174	113101	31481.2	31481.2	31481.2	31481.2	31481.2	31481.2	81381.7	31481.2	31481.2	31481.2	31481.2	31481.2	31481.2	31481.2	31481.2
eicosanedioate (C20-DC)	243467	296280	186919	129500	549869	410973	836740	434986	143319	261976	187279	61723.6	190217	165300	217862	178908	642765	747122	120154	228654	302048	132258	104282	266358	751543	87426.7	80345.7	242518	213968	242160	131839	223284	391511	269476	202607	231135
laurylcarnitine (C12)	3.86345e+06	5.8901e+06	4719180	10960916	7860542	3026129	6946639	6.05612e+06	4977403	6.45882e+06	1467011	3936723	2912356	9044317	6279766	10448299	10721087	4245095	9563200	5452963	13385651	4403513	3.97905e+06	2934107	6963962	2301085	3877489	7.01409e+06	2192928	119906224	6.0767e+06	4119548	7770999	5284085	2659527	2611641
vanillate glucuronide	913054	370076	38369.5	626723	3250371	1033402	286784	717383	4308046	2825642	872511	1322980	959124	4978261	461047	1059168	2842161	38369.5	5762493	316343	397212	3031605	485018	412120	650099	353768	855655	4198482	2561116	802863	1651452	497386	3061119	4524515	38369.5	344873
gamma-CEHC sulfate	24761.9	3.83387e+06	108708	60781.6	243081	10820.4	95264	98032.4	88310.9	150022	116024	2.73306e+06	57366.7	250031	450778	289493	86653.8	226828	95079	262052	75041.4	250630	641980	35713.8	204386	10820.4	221625	369581	452482	10820.4	231587	103332	234591	91676.2	503900	155162
De(carboxymethoxy) cetirizine acetic acid	577638	577638	577638	6285439	68980048	577638	577638	1155277	577638	1557725	577638	577638	577638	577638	577638	577638	577638	577638	577638	577638	577638	577638	577638	577638	577638	577638	577638	577638	577638	577638	577638	577638	577638	577638	577638	577638
THC carboxylic acid	314018	634010	314018	314018	314018	314018	314018	314018	314018	314018	314018	314018	314018	314018	314018	314018	314018	314018	314018	314018	314018	314018	314018	8889031	314018	314018	314018	314018	314018	634010	314018	314018	314018	314018	314018	314018
omeprazole	66664.5	66664.5	66664.5	1289751	66664.5	133329	66664.5	66664.5	1.13649e+06	66664.5	66664.5	66664.5	66664.5	66664.5	66664.5	66664.5	66664.5	66664.5	66664.5	66664.5	66664.5	66664.5	66664.5	66664.5	66664.5	66664.5	66664.5	66664.5	66664.5	66664.5	66664.5	66664.5	589249	66664.5	66664.5	66664.5
3-(3-amino-3-carboxypropyl)uridine*	440042	466991	585872	205294	345392	637873	450581	504160	634974	407064	236853	574083	620227	538348	411978	578576	576104	604671	482474	495608	465405	550971	430479	490514	417264	359237	248137	567434	574725	438755	347806	742732	410714	501567	422879	543502
glucuronide of C10H18O2 (3)*	1.93075e+06	4260261	84970.7	152572	460856	203936	392895	331523	81743.6	9221.28	1.15105e+06	170198	101692	41489.4	4.09762e+06	391282	187342	549061	398957	163823	2.32334e+06	234335	137820	1.07745e+06	880015	101927	838829	226329	53273.3	826364	125580	481372	135849	124141	154284	698867
glucuronide of C10H18O2 (5)*	896539	2.13377e+06	281293	187314	173020	183609	410441	1.38733e+06	101846	197712	1.47937e+06	221113	419379	230291	1.56448e+06	1.06029e+06	281141	103124	348872	251884	2.37208e+06	70595.2	674004	4.05429e+06	2.03523e+06	23372.2	11686.1	2445440	261033	413802	233356	645540	425782	2.07125e+06	323056	1.87662e+06
glucuronide of C10H18O2 (6)*	6281.12	6281.12	6281.12	6281.12	393226	6281.12	5786367	1.64806e+06	6281.12	3994620	1.67836e+06	6281.12	6281.12	318776	6281.12	6281.12	6281.12	6281.12	1.83042e+06	6281.12	6281.12	6281.12	536261	11171498	6281.12	110773	6281.12	6281.12	948974	6281.12	595094	6281.12	6281.12	6281.12	6281.12	6281.12
glucuronide of C10H18O2 (7)*	24044264	23224970	3.56875e+06	7234963	1.57953e+06	2.41646e+06	5.80707e+06	17080134	5038165	2.4866e+06	11286653	36687300	13623289	16516356	4.43375e+06	49030244	6.27113e+06	42323832	3.82478e+06	84171800	45735080	7699109	2.96724e+06	28041494	26018788	714907	10840232	36803604	2.13837e+06	6.1243e+06	3.3687e+06	16351413	6170499	87062528	1.21443e+06	23941712
glucuronide of C10H18O2 (8)*	14000.5	2.62174e+06	229799	1.12619e+06	2.05303e+06	191624	1.81677e+06	2162573	384126	14000.5	9162480	11044166	988894	1.23419e+06	736318	25451214	1.21569e+06	15094076	408440	28341018	14041414	1.4685e+06	14000.5	13754184	4.14819e+06	98894.9	1.49685e+06	6585110	255684	1.76777e+06	250769	4.32015e+06	988894	7.51847e+06	274167	1.40392e+06
glucuronide of C10H18O2 (1)*	3.889e+06	3.17405e+06	74579	549978	292762	159456	1098280	1.63359e+06	511046	199732	1022223	3797160	2.73449e+06	225775	435749	5634489	936816	7761791	787690	12121503	7609689	850159	211675	6093356	3.99175e+06	50364	1.68168e+06	2142244	407989	1589802	538494	2231419	573771	15011903	176106	3725767
glucuronide of C10H18O2 (2)*	0	0	0	0	0	0	0	0	0	0	0	0	0	0	0	0	0	0	0	0	0	0	0	0	0	0	0	0	0	0	0	0	0	0	0	0
glucuronide of C10H18O2 (4)*	0	0	0	0	0	0	0	0	0	0	0	0	0	0	0	0	0	0	0	0	0	0	0	0	0	0	0	0	0	0	0	0	0	0	0	0
glucuronide of C10H18O2 (9)*	65857.9	333115	13380.2	13380.2	42518.8	13380.2	111055	102311	13380.2	178168	13380.2	123648	13380.2	13380.2	13380.2	220878	26821.2	125298	56048.4	236776	391328	26760.4	13380.2	1.09013e+06	143953	13380.2	91052.6	110810	73005.5	66132.4	13380.2	47299	79755.2	207148	13380.2	44316.2
ginkgolic acid C15:1	48258.5	48258.5	48258.5	48258.5	48258.5	48258.5	48258.5	48258.5	48258.5	48258.5	48258.5	48258.5	48258.5	48258.5	48258.5	48258.5	48258.5	48258.5	48258.5	48258.5	12282265	48258.5	48258.5	48258.5	48258.5	48258.5	48258.5	48258.5	96517	48258.5	48258.5	48258.5	48258.5	48258.5	48258.5	48258.5
AMP	1867699	3393607	1390887	2768249	2060187	774825	2007718	882576	755641	1370391	4925956	3235134	1949753	4254004	1979321	1088862	1048437	2417674	4613563	2741683	2.06338e+06	1874370	1325306	1876759	907899	1732788	1287957	2702785	1522354	2248231	1765037	890453	2.0759e+06	1687212	950889	2.07814e+06
cephalexin	56001580	56001580	56001580	56001580	56001580	56001580	56001580	56001580	56001580	56001580	56001580	56001580	56001580	56001580	56001580	56001580	56001580	56001580	56001580	56001580	56001580	56001580	56001580	56001580	56001580	56001580	56001580	56001580	56001580	56001580	112003160	56001580	56001580	56001580	56001580	56001580
inosine 5'-monophosphate (IMP)	217842	20405.5	20405.5	174022	20405.5	70363	390384	40811	45111	20405.5	88049	450742	126625	179195	142120	76757	20405.5	96426	157834	93692	89700	20405.5	157210	236977	20405.5	165851	20405.5	282562	214577	448569	20405.5	59046	248284	529851	20405.5	308875
inosine 5'-monophosphate (IMP)	0	0	0	0	0	0	0	0	0	0	0	0	0	0	0	0	0	0	0	0	0	0	0	0	0	0	0	0	0	0	0	0	0	0	0	0
genistein sulfate*	22788.7	22788.7	22788.7	22788.7	45577.5	22788.7	22788.7	22788.7	22788.7	22788.7	22788.7	22788.7	22788.7	22788.7	22788.7	22788.7	22788.7	22788.7	22788.7	22788.7	22788.7	22788.7	22788.7	22788.7	22788.7	22788.7	22788.7	22788.7	186145	22788.7	22788.7	22788.7	22788.7	22788.7	22788.7	22788.7
sulfate of piperine metabolite C16H19NO3 (2)*	696565	3.69636e+06	182079	126942	56327.3	380051	296449	68432.9	15291.2	61437.6	173979	605131	831832	542147	39159.9	578511	67304.9	30582.4	136503	15291.2	507785	15291.2	638450	7002048	44777.5	40276.2	110319	144039	15291.2	15291.2	45136.5	807683	508760	114435	113836	1.49444e+06
sulfate of piperine metabolite C16H19NO3 (3)*	382276	2799162	82892.3	83334.6	19723.2	193769	122633	35676.5	9299.79	46426.3	80879.6	298754	499166	207768	18599.6	352853	37119.4	9299.79	81151.8	9299.79	335694	9299.79	364583	3663898	28641.1	9299.79	69045.8	56107.6	9299.79	9299.79	25405.8	425849	254455	54982.3	50320.7	807831
cys-gly, oxidized	1213361	5906667	1264779	2422500	12183252	139689	4638425	4029063	2106809	8845229	840252	7.90665e+06	4703324	791483	606949	2930928	2567734	7.57763e+06	4511505	1584805	5347879	1426934	1.95214e+06	4856157	4981053	304021	2385708	5536554	2.94867e+06	3919331	3021242	5955127	6954905	2.00309e+06	2870198	2527736
pioglitazone	23640786	23640786	23640786	23640786	23640786	23640786	23640786	23640786	23640786	23640786	23640786	23640786	23640786	23640786	23640786	23640786	23640786	23640786	23640786	23640786	23640786	23640786	23640786	23640786	23640786	23640786	23640786	23640786	23640786	23640786	23640786	23640786	23640786	23640786	23640786	23640786
2-hydroxybehenate	85753.9	61077.4	112791	110005	92470.2	90285.2	174130	99244.3	47173.9	130808	72728.2	55433.2	102369	118358	105684	112911	107287	117399	131868	95171.4	158554	19485.1	143611	148278	76911.6	69792.2	92089.9	92949.3	105048	90242.5	85006.2	111641	74255.9	101549	111987	84514.2
2-methoxyacetaminophen glucuronide*	298379	3166.81	3166.81	10887895	1.05381e+06	3166.81	3166.81	63500020	3166.81	15959945	4.62182e+06	21546.5	988578	3166.81	3166.81	2498639	97065.1	3166.81	3166.81	3.64623e+06	18775682	3.6935e+06	6008284	163222	38402792	3166.81	3166.81	2.56703e+06	232732	8604272	122959	3166.81	21640.3	280712	3166.81	1.0902e+06
alpha-CEHC sulfate	34602.9	206677	628734	34602.9	3.98463e+06	34602.9	471019	1.10296e+06	360775	688192	478423	2.46841e+06	300780	542575	6264697	480289	397468	570535	638453	429109	215064	387772	501973	34602.9	292113	34602.9	437742	920324	3.36214e+06	34602.9	462386	941814	118508	762757	1.3381e+06	2.29623e+06
cortisone	38360.8	38041.4	74237.7	35604.5	38510.1	46918.7	14181.9	78598.2	14181.9	59517.7	14181.9	14181.9	55291.6	14181.9	37267.2	52551.3	88972.4	14181.9	56163.5	56163.5	45702	63200.3	37534.3	32482.2	14181.9	14181.9	39830.6	14181.9	74350.2	77651.5	30694.1	42747.6	14181.9	60694.2	28363.7	59880.8
cortisol	231398	298571	471046	215206	554853	332762	211068	304957	242998	332338	411566	202900	520076	44964.9	247412	394863	315431	661119	253476	373522	328598	498487	575394	353330	89929.9	269047	202145	220312	370555	388477	189541	490785	230927	397361	288127	407508
linoleoylcholine*	522894	923390	1.67329e+06	312482	387716	2016240	294764	4057384	2507461	2981000	210256	526778	712093	1221512	144246	95910	1371095	2892614	429402	1944979	670050	590899	18132656	1014029	9014470	4583636	34763.5	919507	5324007	306716	111774	588156	470812	1400545	549867	1110554
C-glycosyltryptophan	2.46208e+06	2.62155e+06	3.0054e+06	1.63693e+06	2161283	2.55328e+06	2751276	2185373	3.4854e+06	2.0983e+06	1.82626e+06	3.12971e+06	3140940	3.00392e+06	1.96088e+06	2.95484e+06	3.69494e+06	3.18e+06	2.61552e+06	2.60947e+06	2185588	2861444	2.47661e+06	2.848e+06	1.83805e+06	2.04672e+06	1.35923e+06	4.05655e+06	2.83128e+06	2274115	1.58603e+06	3310878	2.00726e+06	2.37649e+06	2237656	2611891
C-glycosyltryptophan	0	0	0	0	0	0	0	0	0	0	0	0	0	0	0	0	0	0	0	0	0	0	0	0	0	0	0	0	0	0	0	0	0	0	0	0
nervonate (24:1n9)*	1.12142e+06	908286	1.96879e+06	3205231	3.6498e+06	1682592	2.547e+06	1.23512e+06	2.43008e+06	2.16851e+06	1.06029e+06	1.69155e+06	1.53158e+06	3.80134e+06	2.5461e+06	2.80692e+06	2.98718e+06	746847	1.82103e+06	1.37821e+06	2.73958e+06	1.37241e+06	2297131	932206	1.79903e+06	1.95871e+06	1.3984e+06	3127426	2138582	1624747	1.23074e+06	871258	1.59216e+06	1.03558e+06	1509261	1.63313e+06
oleoylcholine	178026	475315	857781	197961	189308	1001142	166004	2316546	1638535	1516729	95182	294924	327361	505387	107940	53125	937658	953804	164653	714428	302411	310304	10216951	402159	3449319	2222438	25904	332564	3433158	144874	25904	230466	180965	724618	242067	551993
feruloylquinate (1)	884922	13182.4	13182.4	112246	13182.4	1406985	13182.4	13182.4	13182.4	13182.4	13182.4	13182.4	26364.8	91561.5	13182.4	13182.4	231456	13182.4	188456	13182.4	163116	13182.4	155428	13182.4	105896	1.37758e+06	13182.4	667270	207768	163116	1.04003e+06	697315	816865	30896.3	13182.4	13182.4
feruloylquinate (4)	1.32438e+06	58358.7	36589.3	140567	60442.4	1921045	10436.5	33441.4	10436.5	83434.4	63803	10436.5	94231.3	189441	10436.5	10436.5	320575	26211.4	358936	208302	170520	275888	325907	10436.5	170209	2228886	31127.8	856369	20872.9	255890	1.51607e+06	1.38039e+06	1.07357e+06	83505	10436.5	170916
feruloylquinate (5)	0	0	0	0	0	0	0	0	0	0	0	0	0	0	0	0	0	0	0	0	0	0	0	0	0	0	0	0	0	0	0	0	0	0	0	0
feruloylquinate (2)	0	0	0	0	0	0	0	0	0	0	0	0	0	0	0	0	0	0	0	0	0	0	0	0	0	0	0	0	0	0	0	0	0	0	0	0
3-hydroxycotinine glucuronide	8426.11	9723460	8426.11	8426.11	8426.11	8426.11	8426.11	8426.11	8426.11	8426.11	8426.11	8426.11	8426.11	8426.11	8426.11	8426.11	8426.11	2.72025e+06	8426.11	8426.11	8426.11	8426.11	130517	16852.2	8426.11	8426.11	8426.11	8426.11	8426.11	8426.11	8426.11	8426.11	8426.11	6866753	8426.11	8426.11
dehydroepiandrosterone sulfate (DHEA-S)	7577836	4486139	5.29726e+06	4.85645e+06	21858880	2.19611e+06	27316870	1.5083e+06	4.88387e+06	3571911	10232349	29140916	6433238	754152	6134162	3343521	7805544	27804096	16338010	62280200	9341236	20945848	7047342	71906872	11369543	2.37589e+06	28217534	21983790	3341269	24786948	28804970	3.39346e+06	7948938	9788439	6.84599e+06	53479860
testosterone sulfate	26743	26743	26743	26743	26743	1519384	26743	26743	26743	26743	26743	26743	26743	26743	26743	26743	26743	26743	242721	26743	26743	26743	353184	26743	26743	333051	26743	26743	53486	98036.6	26743	26743	224975	26743	26743	26743
cholesterol	187891072	114070544	216448416	340639104	231049552	151523024	171421056	151801344	219628768	130085464	81591584	143843568	164430784	224698080	185388896	230135808	130262528	263580480	186533968	213556304	256826144	126432376	273723872	171878560	225317840	125592984	117285096	154210000	180210544	198797184	189532816	189118720	269692608	198251696	127621712	167811152
myristoleoylcarnitine (C14:1)*	2776464	5306687	6.35555e+06	9719597	8572661	3.42926e+06	10838068	11928363	7.31702e+06	14303423	2357960	3691488	4648277	21568572	9129661	12386198	15357153	4.18261e+06	9992569	4975745	8836941	5945065	5499720	3.40258e+06	4595998	3012259	5619527	10407743	5575636	121200400	4365727	5249678	3495895	3058108	3342024	1721639
N-oleoylserine	14824	14824	71877.1	14824	53074.7	14824	83549.1	14824	63182.8	43359.5	60441.9	43985.2	67408.2	162254	72151.1	121891	52990.4	14824	14824	14824	81646.9	54243.5	35684.2	63745.2	14824	14824	14824	56664.8	64959.2	629123	14824	32549.1	36516.5	14824	76894.7	87707.9
stearoylcholine*	153091	373162	776793	54574.5	110899	801921	54574.5	1.81581e+06	1711592	1481210	54574.5	246523	316300	478366	54574.5	54574.5	833971	1415543	54574.5	941083	267222	363759	7.79782e+06	420166	4223336	2294404	54574.5	365029	2475835	54574.5	54574.5	282297	184835	613007	344862	571694
ketopioglitazone	5587.03	5587.03	5587.03	5587.03	5587.03	5587.03	36301	5587.03	5587.03	5587.03	5587.03	5587.03	5587.03	5587.03	27249.7	11174.1	37826.4	5587.03	5587.03	5587.03	5587.03	5587.03	5587.03	5587.03	5587.03	5587.03	5587.03	5587.03	5587.03	5587.03	5587.03	5587.03	5587.03	36301	5587.03	5587.03
androsterone sulfate	4.68024e+06	1040416	1.81475e+06	2.94891e+06	12324372	821612	19573758	794308	2501902	1541984	4.73282e+06	18162810	4.84161e+06	33688.4	18470238	409270	3.00062e+06	22195170	19661996	24232374	9252593	9936190	2.1794e+06	25406196	14716003	564636	24708108	10200355	1.96987e+06	2.05913e+06	56199232	1.69796e+06	2.23951e+06	15934598	4479937	19398534
androstenediol (3beta,17beta) monosulfate (2)	272674	238312	285644	202886	541808	123850	881446	38542	332495	74641	72143.2	664410	202105	12599.7	149078	46073.5	197691	561855	596422	1.09205e+06	111865	500633	485280	419000	558521	59510	410512	729981	30659	221980	480311	187794	83613.5	183782	108404	772014
androstenediol (3alpha, 17alpha) monosulfate (2)	88992.9	104651	139325	8541.22	95900.8	32387.5	140038	41969.1	8541.22	33714.8	8541.22	57110.1	17082.4	8541.22	75722.7	8541.22	108585	159873	117219	277634	45224.2	60382.2	85376.3	98679.6	105085	8541.22	79604	86894.5	49609.2	71587.4	73162.1	8541.22	8541.22	62433.9	8541.22	132396
androstenediol (3alpha, 17alpha) monosulfate (3)	315746	168280	199349	250229	1.62154e+06	205046	1.92693e+06	91940.5	174833	140042	428300	1.31717e+06	132253	45970.3	1255355	109819	836049	1549656	1.8194e+06	1.40304e+06	629816	605644	280607	1308130	521491	143241	642837	431255	205966	609234	1596778	123352	652387	427412	279392	1.02815e+06
androstenediol (3beta,17beta) monosulfate (1)	632997	382178	223017	520194	2.01506e+06	168976	1.9768e+06	136229	496929	130012	795726	2.04312e+06	371186	64343.7	274614	259071	300124	1.92012e+06	1.6485e+06	5070820	779408	1.6389e+06	937548	5.01737e+06	1.39564e+06	159447	2.41003e+06	2.15263e+06	253561	3.11838e+06	2112769	128687	449665	681758	294977	3731005
epiandrosterone sulfate	4.90602e+06	1088045	662115	1.85738e+06	6.84623e+06	330132	19374154	158967	1.87805e+06	2.281e+06	3735553	12414930	4951387	35598.4	7807237	71196.9	1.00905e+06	32777744	10134927	59566944	13157275	13338981	845546	50446712	13275421	171338	34958432	16390937	966534	1.06294e+06	91944192	996392	1.52066e+06	19624102	4010447	24302466
docosadioate (C22-DC)	100064	43481.1	18022.4	110056	87002.2	137910	136191	173641	18022.4	97808	18022.4	18022.4	63392.6	18022.4	106117	18022.4	105591	129157	110397	18022.4	223809	18022.4	86849.6	36044.7	208717	18022.4	68466.8	18022.4	96947.1	18022.4	77848.7	40115.6	18022.4	63394.7	18022.4	66126
salicyluric glucuronide*	27471206	105118416	742785	58052264	50294672	33875332	26169424	108555704	7382235	67896592	77802272	1708582	83227160	668035	55910896	45811092	52530008	930048	87465424	1619738	4488195	1516232	992483	99340144	5.193e+06	54888356	203314592	2612543	2.21251e+06	23384616	2.40131e+06	18291608	723671	1.26109e+06	64530540	280863296
trazadone	#REF!	#REF!	#REF!	#REF!	#REF!	#REF!	#REF!	#REF!	#REF!	#REF!	#REF!	#REF!		#REF!	#REF!	#REF!	#REF!	#REF!	#REF!	#REF!	#REF!	32033742	#REF!	#REF!	#REF!	#REF!	65174	#REF!	#REF!	#REF!	#REF!	#REF!	79763760	#REF!	#REF!	#REF!
carnitine of C10H14O2 (5)*	100103	92647.2	23186.6	49087.5	50833.7	90888.5	91140.4	31111.2	117191	176096	11593.3	92074.9	119472	30188.7	109193	103340	42951.2	95622.7	109666	128054	76218.1	81739	59295	75457.2	143297	48306.6	110706	96928.3	28577.5	45823.3	83258.9	56166.4	117885	77060.6	11593.3	46512.2
myristoylcarnitine (C14)	1539949	3046628	2036487	4.72126e+06	3571769	2160373	2494393	2454513	2084706	2140003	1075796	1965379	1377737	3.40164e+06	2383222	3662293	3986944	1774272	3371858	2066880	4592335	1671931	2079732	1103861	3174010	769008	1510633	2867016	1104654	26110150	2593662	1788633	4027242	3361965	1153540	1477938
hydroxypioglitazone (M-IV)	28521968	28521968	28521968	28521968	28521968	28521968	28521968	28521968	28521968	28521968	28521968	28521968	28521968	28521968	28521968	28521968	28521968	28521968	28521968	28521968	28521968	28521968	28521968	28521968	28521968	28521968	28521968	28521968	28521968	28521968	28521968	28521968	28521968	28521968	28521968	28521968
5alpha-androstan-3alpha,17beta-diol monosulfate (2)	155260	383768	30940.3	30940.3	149986	30940.3	842590	30940.3	30940.3	30940.3	30940.3	30940.3	30940.3	30940.3	356678	30940.3	99711.6	30940.3	801349	305459	61880.6	30940.3	30940.3	160275	462496	30940.3	67553.4	30940.3	30940.3	554782	96671.9	30940.3	30940.3	30940.3	30940.3	324197
5alpha-androstan-3alpha,17beta-diol monosulfate (1)	154709	20473.3	9420.95	102028	382187	9420.95	508596	9420.95	92993.7	9420.95	87071.1	368394	81222.9	9420.95	314123	9420.95	9420.95	438125	655639	729095	397348	275264	59133.9	508773	1.01756e+06	9420.95	698852	258647	21978.4	72503.8	2.37345e+06	9420.95	18841.9	511164	70526	484476
5alpha-androstan-3beta,17beta-diol monosulfate (2)	149288	9436.54	9436.54	9436.54	287303	9436.54	573627	9436.54	73335.7	9436.54	84497.2	263407	70012	9436.54	100792	9436.54	9436.54	842518	331321	1.48192e+06	350077	450495	9436.54	1.27764e+06	620949	9436.54	716773	522734	9436.54	51795	2.26223e+06	9436.54	26527.5	375665	61764	526330
5alpha-androstan-3alpha,17alpha-diol monosulfate	25882.3	44126.8	10723	10723	47466.7	10723	109925	10723	10723	10723	21445.9	104636	63265.3	10723	682968	10723	44956.7	58640.4	292995	80567.4	62739.1	26423.5	35637.9	100269	68654	10723	644556	34965.3	45781.5	10723	1.00995e+06	10723	54464.6	96212.4	45733.5	169275
enterolactone sulfate	6332.74	70909	47303.8	6332.74	6332.74	6332.74	33962.2	98904.2	50119.5	704826	6332.74	6332.74	31671.3	6332.74	240212	129395	325065	109138	6332.74	155385	42333.5	84332.5	6332.74	61824.9	48625.4	21099.1	6332.74	71533.3	772332	6332.74	252577	72345.7	115826	36112.1	188801	6332.74
sulfate of piperine metabolite C18H21NO3 (1)*	305728	1.16654e+06	6880.12	13760.2	6880.12	117230	51082.4	6880.12	6880.12	6880.12	197432	149100	331769	170263	6880.12	154708	6880.12	6880.12	139178	6880.12	289137	6880.12	140178	2370481	6880.12	6880.12	70559.9	29197.7	6880.12	6880.12	18561.9	72962.5	163845	30270.5	6880.12	194396
sulfate of piperine metabolite C18H21NO3 (3)*	204264	785624	8943.86	8943.86	8943.86	55180.7	17887.7	8943.86	8943.86	8943.86	92019.5	88006	226662	115217	8943.86	93289.2	8943.86	8943.86	90542.8	8943.86	144063	8943.86	88006	1.3688e+06	8943.86	8943.86	40127.7	32042.8	8943.86	8943.86	19761.4	68546.4	104703	19404.4	8943.86	94579.5
sphingosine 1-phosphate	1591566	2.56115e+06	3244709	4416311	6845499	2404116	4901269	2544777	3481355	4692851	2495689	4385913	4671084	2492367	2218749	2385402	1.89872e+06	5490525	3.13727e+06	2472622	3912778	2496157	2201480	2257614	1473496	1432556	1819180	2429541	2369676	3557249	3313524	1805033	5431995	3979093	2690263	1955920
sphinganine-1-phosphate	267343	367569	302299	532074	1153721	322450	794913	284033	393577	851852	423084	713746	934890	271088	213937	299619	365082	1087978	385918	326952	484582	371591	300828	444047	198828	195900	360276	315705	344944	432677	488306	199393	971980	710782	330723	282749
ibuprofen acyl glucuronide	65314.5	65314.5	65314.5	65314.5	65314.5	65314.5	65314.5	65314.5	65314.5	65314.5	65314.5	65314.5	65314.5	260396	65314.5	65314.5	65314.5	65314.5	65314.5	65314.5	65314.5	65314.5	65314.5	65314.5	65314.5	65314.5	65314.5	65314.5	65314.5	65314.5	65314.5	65314.5	65314.5	65314.5	65314.5	65314.5
2-hydroxynervonate*	117749	102245	332952	187952	251010	210160	481913	209205	211991	398791	251605	106806	164141	228417	329374	247995	295416	227684	380092	137387	440171	112728	280648	355115	89433.1	220831	113884	219153	323166	274450	135822	242416	141291	108931	207340	116903
campesterol	284666	268127	628886	1013049	450084	51834	51834	207104	51834	51834	224324	51834	466496	377466	239122	308652	51834	51834	51834	51834	398950	51834	51834	229999	224356	51834	51834	51834	294283	144335	103668	51834	1328440	340127	226068	179016
N6-succinyladenosine	534558	807043	744972	440337	526273	730156	618598	837647	583829	535598	609945	540559	903293	694405	395430	781018	631969	631422	676514	535078	840738	986734	645652	1.0762e+06	691331	514207	896304	606646	540186	577562	592366	862925	471471	501036	559266	835624
S-adenosylhomocysteine (SAH)	448646	462234	462162	247458	521666	499213	349364	130554	492794	389901	424083	398784	623729	434355	478117	402877	550435	411141	441178	494655	697065	454542	585631	421278	635465	301086	361749	452115	526408	512634	271587	395468	296518	405248	445391	688935
16a-hydroxy DHEA 3-sulfate	1.03272e+06	3272108	1868124	425943	2.11966e+06	1.21368e+06	3.31614e+06	1.15628e+06	478392	504421	696869	3577325	594538	54246.3	364293	3209138	4524400	2397418	1.7079e+06	5.44669e+06	347852	1.89328e+06	3.02096e+06	1.65792e+06	652292	1.39962e+06	1.44795e+06	1.39169e+06	2.30118e+06	6181912	3080984	294432	3.1355e+06	1.01862e+06	614602	4.156e+06
andro steroid monosulfate C19H28O6S (1)*	331038	781738	181904	52747.4	421051	223361	530614	9108.43	97071.3	80117.2	155643	524735	80135.7	9108.43	86825.9	304285	704343	504394	203741	634407	48342.5	426651	766036	300962	133523	305850	392642	272005	466432	831401	607635	9108.43	517582	198963	154346	530623
4-cholesten-3-one	861355	1065111	1673845	2473402	854989	630965	657414	596222	1227707	608734	749062	863455	869035	916130	774766	1706205	846363	1171750	678816	807691	1.04032e+06	610133	1070955	739483	2.0077e+06	730825	609282	632258	990826	1281097	891016	922174	1243140	833690	505948	987368
sucrose	56136192	23413068	3023509	32074746	6296403	17063462	1103189	28920822	13878944	8741107	4885078	10079702	14604687	25068136	11493080	6629861	7285949	11475505	8.06383e+06	7202912	5927345	14654131	15437712	6576812	18538384	12271759	7968150	10241612	4676002	13748142	17145760	5482634	51005792	9996193	5234782	15336619
lactose	1.95922e+06	4057123	653683	3171009	6588891	322494	4903348	3060688	8380082	3214934	8524546	2029783	4517682	4299689	1585851	2746087	3063297	1487827	4806387	4965347	1373981	3747736	2698156	1577216	1164586	5883039	5643382	2054119	935684	2977262	4543128	2543054	1877496	2257341	2881936	3.58284e+06
maltose	4689396	1070620	2209821	2589831	2280317	2.38385e+06	2337663	8608798	2812125	668106	2544920	1120860	3441543	8767033	1915051	1457496	862867	1579330	1553235	2037252	930784	1.88095e+06	1428703	2308283	2206772	3168837	3.41253e+06	1553684	1788123	1638891	1281232	2847498	3591761	1.53672e+06	8880101	3076128
cetirizine	40210.5	40210.5	40210.5	82863880	110051568	40210.5	80421	48772496	40210.5	24553776	40210.5	40210.5	40210.5	40210.5	40210.5	40210.5	40210.5	40210.5	105084	40210.5	40210.5	40210.5	40210.5	40210.5	40210.5	40210.5	40210.5	40210.5	40210.5	40210.5	40210.5	40210.5	40210.5	40210.5	40210.5	40210.5
glucuronide of C12H20O3 (4)*	0	0	0	0	0	0	0	0	0	0	0	0	0	0	0	0	0	0	0	0	0	0	0	0	0	0	0	0	0	0	0	0	0	0	0	0
arachidonoylcholine	117060	639747	614270	298535	240312	1.02785e+06	105292	1790579	2343750	1379198	172995	288054	497765	454165	32942	70640	1310450	1205071	125789	915522	627964	606555	5980761	395674	4107773	2055751	32942	392550	1917280	193194	32942	521797	314230	740693	565295	706058
glucuronide of C12H22O3 (1)*	0	0	0	0	0	0	0	0	0	0	0	0	0	0	0	0	0	0	0	0	0	0	0	0	0	0	0	0	0	0	0	0	0	0	0	0
ezetimibe	64785.5	64785.5	64785.5	64785.5	64785.5	64785.5	64785.5	64785.5	64785.5	64785.5	64785.5	64785.5	64785.5	64785.5	64785.5	64785.5	64785.5	64785.5	64785.5	64785.5	129571	64785.5	64785.5	64785.5	64785.5	64785.5	64785.5	64785.5	64785.5	64785.5	64785.5	64785.5	64785.5	64785.5	64785.5	64785.5
chenodeoxycholate	226718	482542	2.46228e+06	2.49969e+06	1.55951e+06	3.01211e+06	2.80527e+06	299779	10916089	6.19293e+06	174970	1.0919e+06	611923	1.01093e+06	1.64797e+06	2107773	669311	1.18343e+06	840540	398920	433623	54678.5	1.38865e+06	54678.5	355846	536064	673599	433589	293744	109357	1.13767e+06	2.42268e+06	25314866	1.80391e+06	324021	522484
deoxycholate	1.37779e+06	3.044e+06	3.51366e+06	1681458	132884	3.42686e+06	8467944	3709931	9514382	7.33995e+06	4.32826e+06	994525	2382636	2.33304e+06	4.07452e+06	10769953	1.07521e+06	3.97277e+06	2497453	4164497	2.83093e+06	66441.8	6.30383e+06	66441.8	4.91785e+06	1.47258e+06	5674109	1.74791e+06	1588064	550118	10651732	2.04193e+06	31524406	5.95335e+06	4.3867e+06	772151
isoursodeoxycholate	61997	233259	622077	5.29429e+06	8556956	261867	153533	34044.7	469801	328949	1001708	822482	1501942	258345	458499	325556	192624	3.88959e+06	351520	239633	192418	84709.2	3.59383e+06	172997	1.14304e+06	171029	1515221	640045	10776.8	21553.5	767335	256722	834739	837816	186648	75700.2
ursodeoxycholate	11544.8	11544.8	299770	1.62057e+06	1.98892e+06	88215.4	328688	11544.8	1.29905e+06	233901	365859	228784	273875	257531	304689	228752	11544.8	1.33973e+06	34722.8	11544.8	108078	11544.8	1.90227e+06	11544.8	242995	23089.7	640053	83249.3	11544.8	11544.8	11544.8	271244	6598961	544683	11544.8	11544.8
sucralose	0	0	0	0	0	0	0	0	0	0	0	0	0	0	0	0	0	0	0	0	0	0	0	0	0	0	0	0	0	0	0	0	0	0	0	0
Benazeprilat	7.07471e+06	7.07471e+06	7.07471e+06	7.07471e+06	7.07471e+06	7.07471e+06	7.07471e+06	7.07471e+06	7.07471e+06	7.07471e+06	7.07471e+06	7.07471e+06	7.07471e+06	7.07471e+06	7.07471e+06	7.07471e+06	7.07471e+06	7.07471e+06	7.07471e+06	31254992	7.07471e+06	7.07471e+06	7.07471e+06	7.07471e+06	7.07471e+06	7.07471e+06	7.07471e+06	7.07471e+06	7.07471e+06	7.07471e+06	7.07471e+06	7.07471e+06	7.07471e+06	7.07471e+06	7.07471e+06	7.07471e+06
pregnenolone sulfate	266711	627915	89560.1	73276.8	314268	232994	369930	122641	22411	137791	44822.1	342519	216229	22411	288001	104068	1524112	637207	534521	1.72001e+06	290912	571948	178138	1168335	328713	171807	123457	565528	255628	519293	567383	86090.4	230740	308302	22411	2.16393e+06
palmitoleoylcarnitine (C16:1)*	1053039	1775533	3069751	4253727	3845935	1946243	3427493	3833525	3407444	4304102	1591477	1845721	2362144	3.84645e+06	3025983	3.99581e+06	4283935	1804235	3035408	1937570	3013690	2309699	2767520	1537122	1803139	1460954	2356659	2724357	2345431	28984812	1846255	2213463	2102954	1369377	1656146	892519
pregnenediol sulfate (C21H34O5S)*	1.98313e+06	2.49661e+06	497998	782419	2028309	1.05676e+06	3505793	540823	394941	790560	507221	1.72366e+06	1.41517e+06	158363	1.37473e+06	1.29936e+06	4.47911e+06	2.16768e+06	2.62665e+06	7730449	1.71982e+06	1.60109e+06	1.12316e+06	7.64136e+06	2.23287e+06	936727	1424737	2.48745e+06	1.15439e+06	3429503	2.72083e+06	450280	1.24605e+06	884457	316726	9896950
palmitoylcarnitine (C16)	7701862	14447075	8810991	18571572	15146159	12535146	11395090	9951022	8950628	12300830	8125834	9011124	7524197	7898488	10929613	12233246	12866442	13777503	10001079	9557912	14261050	9513034	14249969	7379859	13673596	7171930	8607435	10444947	5887185	23932816	13598613	9765654	16275351	12309169	9068153	8097099
5alpha-pregnan-3beta,20alpha-diol monosulfate (2)	209688	651264	212162	45173.3	258939	79518.6	751371	65986.8	101434	152026	63578.8	112681	196832	20636.7	863112	41273.4	428162	308352	187785	1.01199e+06	354759	274851	20636.7	474469	234550	68469.6	76290.2	476117	206330	74038	543829	112131	311797	97522.2	161536	528875
5alpha-pregnan-3beta,20beta-diol monosulfate (1)	65139.5	67304.9	177674	14768.3	136576	70853.4	275625	146966	35584.6	106221	32979	104801	114782	14768.3	659114	14768.3	519607	152811	298395	391336	91585.8	166898	14768.3	139434	138571	52155.2	52823.5	371212	113052	119314	238582	85581.8	173565	37894.1	89981.3	253545
delta-tocopherol	1676476	1114896	660548	593786	127307	572149	150288	252977	40722	81444	188636	40722	40722	1228406	191526	636655	212676	158859	515540	468996	379524	270130	811222	376363	40722	487141	293736	859677	40722	40722	640644	40722	594039	244313	40722	40722
lisinopril	29036.3	29036.3	29036.3	29036.3	29036.3	29036.3	29036.3	29036.3	29036.3	29036.3	808464	29036.3	29036.3	29036.3	29036.3	29036.3	29036.3	29036.3	29036.3	29036.3	425177	29036.3	29036.3	29036.3	29036.3	29036.3	29036.3	29036.3	29036.3	29036.3	29036.3	29036.3	29036.3	510130	29036.3	29036.3
glucuronide of C12H22O4 (1)*	1.79214e+06	1.55563e+06	1.76394e+06	579335	1.22568e+06	1745588	780340	1.36562e+06	2.58609e+06	2.02236e+06	3252767	2.4853e+06	1.20522e+06	1.06184e+06	1.3559e+06	1.82729e+06	1.81416e+06	4588317	1.7438e+06	2.559e+06	4.58816e+06	1.52824e+06	1.58965e+06	5.42903e+06	3.26174e+06	1.42707e+06	1.60818e+06	2.26018e+06	1.91739e+06	1.47166e+06	1.40604e+06	1.31617e+06	1.53437e+06	2.10843e+06	2568337	3.42114e+06
glucuronide of C12H22O4 (2)*	595564	780461	1.01039e+06	258952	552175	1.07385e+06	352900	544643	728038	1.01938e+06	1.99819e+06	898008	648117	363367	757454	619384	829146	1.57586e+06	1.1604e+06	1.32106e+06	2450104	696650	480138	2252298	1.34448e+06	573518	1.1177e+06	1.03563e+06	1.36478e+06	513187	579187	753486	842228	839763	796772	1.43034e+06
7-ketodeoxycholate	9022.07	9022.07	1.60363e+06	22954.7	22042.7	9022.07	9022.07	9022.07	427034	65697.4	9022.07	9022.07	9022.07	59918.9	9022.07	58689.1	9022.07	22657	9022.07	9022.07	9022.07	9022.07	9022.07	9022.07	9022.07	9022.07	9022.07	9022.07	9022.07	9022.07	18044.1	9022.07	1.09003e+06	9022.07	9022.07	9022.07
cholate	95812.8	507038	8502700	343645	546497	685132	3301910	587672	20792328	4823967	987817	648440	489376	6.69764e+06	308419	647980	297588	1.4142e+06	93803.9	453870	607880	254668	1133328	135330	464242	1.7509e+06	108433	106109	161937	65323.3	204907	2.79806e+06	68596704	418483	505863	624119
hyocholate	12166.3	12166.3	59477.2	52686.3	74666.6	12166.3	86506.5	89922.9	245845	326754	12166.3	12166.3	109534	162664	62271.2	63092.4	124176	84659	54827.6	12166.3	79395	12166.3	12166.3	24332.7	48842.7	12166.3	12166.3	45198.3	52470.9	12166.3	46258.1	148034	1076033	41324	81099	26829.7
N6-carbamoylthreonyladenosine	1110347	1.08399e+06	1855566	798830	1.09743e+06	1.43728e+06	1.28924e+06	1.86546e+06	1.32725e+06	1.19978e+06	1.37041e+06	1.50583e+06	1.32838e+06	1.46299e+06	1364686	1.92446e+06	1.7412e+06	1.18621e+06	1.31972e+06	1.26389e+06	1.74064e+06	1.46871e+06	1.52695e+06	1.14957e+06	1.43647e+06	1.0334e+06	1.25051e+06	1654935	1.43063e+06	1.50601e+06	1219783	1.8436e+06	1.12326e+06	1.05265e+06	1.20895e+06	1.53101e+06
carboxyibuprofen glucuronide*	0	0	0	0	0	0	0	0	0	0	0	0	0	0	0	0	0	0	0	0	0	0	0	0	0	0	0	0	0	0	0	0	0	0	0	0
docosahexaenoylcholine	25248	81329	425905	60513	77521	447968	25248	489928	543133	529016	25248	93963	125145	175428	25248	25248	185512	236171	25248	133033	90933	85486	1890561	25248	846130	857908	25248	95510	355869	25248	25248	147506	50496	122543	211925	261811
margaroylcarnitine (C17)*	271608	539898	206027	918543	387206	492844	515277	343471	233973	396533	240536	326787	291011	439503	359833	356541	382475	278133	588404	472396	468505	267678	831382	98421	534310	213521	198877	392844	161943	781906	544620	285670	674527	836353	177338	287374
diltiazem	0	0	0	0	0	0	0	0	0	0	0	0	0	0	0	0	0	0	0	0	0	0	0	0	0	0	0	0	0	0	0	0	0	0	0	0
pregnenetriol sulfate*	1.26084e+06	1.21614e+06	648329	401927	1.14816e+06	556087	3.85218e+06	93154.8	208836	186310	292118	1.79212e+06	1.20406e+06	93154.8	564982	999129	3.01186e+06	2.49027e+06	1.32224e+06	6.09991e+06	568591	1.44566e+06	870018	3.57589e+06	1.5345e+06	635812	697828	858626	729364	1.81511e+06	1.89728e+06	368605	1.09169e+06	862480	200054	3557437
gamma-tocopherol/beta-tocopherol	88898736	75644792	60729404	132024672	26831456	60913848	30844150	34610480	53757832	12708360	17170906	18209240	48712104	86100816	18838354	92979752	38180840	55937128	29790624	39930080	57358648	31136554	48632204	51099556	44085880	52480976	10110667	50620860	14185594	47847424	29527644	32115588	69440232	41952976	41414100	11182644
3beta-hydroxy-5-cholestenoate	272374	277826	544975	1.45322e+06	1.01663e+06	183203	348792	161012	164624	223517	78185.4	156371	328575	276529	1.11938e+06	364945	345238	1.09037e+06	78185.4	333995	302832	209344	332952	394464	78185.4	351850	78185.4	216014	437609	692962	250519	303685	322707	407517	78185.4	1.11902e+06
equol glucuronide	287450	287450	287450	287450	287450	287450	287450	287450	287450	287450	287450	287450	287450	287450	287450	287450	287450	287450	574900	287450	287450	287450	287450	287450	287450	287450	287450	287450	2.39217e+06	287450	287450	287450	287450	287450	287450	287450
linolenoylcarnitine (C18:3)*	503711	1281272	807660	1019223	1001460	597286	1233308	932013	1.00831e+06	1267368	602301	640755	837778	1327595	1011059	712836	543154	576040	786350	686640	1039143	791048	1078118	698376	494953	347893	631820	758660	840933	2029162	439646	851246	1428557	340042	1017916	247829
losartan	1927553	30837	30837	30837	30837	30837	30837	22084470	30837	61674	30837	30837	30837	5585271	179875	30837	30837	30837	30837	30837	30837	30837	30837	30837	30837	30837	262241	30837	30837	30837	302868	30837	30837	30837	30837	30837
linoleoylcarnitine (C18:2)*	5921403	14482836	11880649	14493309	14566738	10590917	12134852	17395368	15508987	21285116	11120416	9145555	10276247	9683703	8684781	9756329	9502580	12994348	9726861	7723680	13410761	10349109	12591673	13302638	7489420	5643656	9088707	11174681	8600332	20690208	9208814	14202014	18389828	6982810	13282809	5836995
pravastatin	691077	691077	691077	691077	691077	691077	691077	691077	691077	691077	691077	691077	691077	691077	691077	1382154	691077	691077	691077	691077	691077	691077	691077	691077	691077	691077	691077	691077	691077	691077	691077	691077	691077	691077	691077	691077
O-desmethyltramadol glucuronide	7.17818e+06	7.17818e+06	7.17818e+06	7.17818e+06	7.17818e+06	7.17818e+06	7.17818e+06	7.17818e+06	7.17818e+06	7.17818e+06	7.17818e+06	7.17818e+06	7.17818e+06	7.17818e+06	7.17818e+06	7.17818e+06	7.17818e+06	7.17818e+06	7.17818e+06	7.17818e+06	7.17818e+06	7.17818e+06	7.17818e+06	7.17818e+06	7.17818e+06	7.17818e+06	7.17818e+06	7.17818e+06	7.17818e+06	7.17818e+06	7.17818e+06	7.17818e+06	7.17818e+06	7.17818e+06	7.17818e+06	7.17818e+06
oleoylcarnitine (C18:1)	6213684	16393600	13510294	25949860	24250008	16969124	23404442	24030120	19398224	33305490	12597527	14892435	15049235	12360920	14157696	17890180	20414466	14498347	14069784	11650564	19716872	12820345	21094168	13128808	11321646	9574389	13558551	16591943	18142030	34505064	13857863	14625410	17041048	11605863	13283714	8.13679e+06
cysteine-glutathione disulfide	3772204	3.18634e+06	3305911	4.13278e+06	3381465	3325787	2188948	288280	1762395	941288	4342443	4542529	4256503	978496	2064539	2062665	2162004	2138354	1691138	4442313	3123831	1842545	1910877	3504111	4350200	3268552	6070945	123711	1007764	3469207	2117872	666515	5577177	4205795	2804270	3273685
delta-CEHC glucuronide	996848	1.33059e+06	2544641	694481	1187568	546930	878882	245867	1.43733e+06	1.86314e+06	520929	908349	936204	1.2656e+06	1.38518e+06	1.60089e+06	1.62143e+06	2266046	1.66875e+06	2166569	1173272	1.76834e+06	649095	706265	3.13923e+06	618946	1.24199e+06	3721766	1.66275e+06	670693	1.17232e+06	1.01568e+06	3.07687e+06	2.52638e+06	17867392	819547
stearoylcarnitine (C18)	2912516	5289534	2506073	7.68814e+06	5793478	4537952	4276775	2953448	2603777	3459535	2412360	2376570	3699015	3691783	2660628	4.11969e+06	4.02931e+06	4965444	4374120	3542464	6588746	3333022	7327344	3202377	4752747	3331202	2634569	3415392	1633765	6583488	5550298	3421853	7269383	6342648	2351581	3677410
metabolonic lactone sulfate	109989	511338	197261	87474	72848.7	7334.1	771055	100294	525185	100608	32652.4	970368	131326	14668.2	64949	51672.2	115407	469360	352905	249318	89166	79422.1	119571	34096.7	1134087	7334.1	23593	102954	34783	7334.1	416164	108122	56875.5	112994	7334.1	243643
alpha-tocopherol	156624288	152036608	170694880	321991648	206463248	150333552	132787712	178388304	227194192	138873088	160933232	174956224	183330624	152039488	178446240	238349584	119678272	225055088	139039952	167165200	274305216	113922800	196581168	188669520	237899952	119232256	151692064	135166640	297149824	183434416	171773056	206716896	195611232	252474496	117704056	272361600
7-HOCA	1177658	3.49424e+06	2.85835e+06	1.37983e+06	1.32331e+06	2.33025e+06	1.0299e+06	1.45877e+06	1.1982e+06	880706	1.25453e+06	2.26889e+06	853661	672192	808057	1.99054e+06	2.32462e+06	1.34247e+06	1.06802e+06	1.24788e+06	960295	1.15737e+06	1.09026e+06	637349	3.40664e+06	1.53284e+06	579532	1.02279e+06	744106	1.50811e+06	562101	773704	712940	990791	389815	1.56669e+06
3beta,7alpha-dihydroxy-5-cholestenoate	579515	1.44003e+06	906255	1.30376e+06	1.01064e+06	837327	960334	481298	621511	1.1026e+06	229561	661072	684458	477496	718538	956685	1.42942e+06	1.10946e+06	921511	839827	1.09243e+06	932606	509979	742817	725744	547049	284273	876411	423438	805272	190807	1.14101e+06	1.4218e+06	698646	403251	1062394
glycolithocholate	220014	496282	225997	12691.8	12691.8	320237	12691.8	75435.5	50053.6	12691.8	214370	12691.8	12691.8	12691.8	206088	653687	12691.8	102719	48053.6	1.60229e+06	210807	12691.8	12691.8	410280	681068	172767	12691.8	12691.8	114980	85362.5	289686	97446	12691.8	203235	154021	104314
glucuronide of C14H26O4 (1)*	2827640	2.75306e+06	1.46095e+06	742020	986072	2.95427e+06	1.98046e+06	2.30003e+06	1.53838e+06	3.04369e+06	2.29362e+06	1.74573e+06	1.08695e+06	2913048	1.40731e+06	1.61109e+06	2.60837e+06	3923269	1.53838e+06	2.02366e+06	4.48431e+06	927993	1.73574e+06	3.52647e+06	5.62233e+06	1.54631e+06	1.46927e+06	1934245	1962080	2.11894e+06	3.34395e+06	1.54382e+06	1.2663e+06	1.7549e+06	2.05161e+06	2.44129e+06
glucuronide of C14H26O4 (2)*	823805	1321856	931543	287446	556072	1.36119e+06	644438	776158	491259	1.37786e+06	1.61778e+06	999214	463327	1.37623e+06	797761	737949	1.40258e+06	1.69922e+06	904832	1.16521e+06	1.65231e+06	529162	517461	1.70594e+06	2.17703e+06	952324	697822	1.07469e+06	1.13136e+06	741489	848165	697822	722260	608161	876755	766163
rivaroxaban	1.24226e+06	1.24226e+06	1.24226e+06	1.24226e+06	1.24226e+06	1.24226e+06	1.24226e+06	1.24226e+06	1.24226e+06	1.24226e+06	1.24226e+06	1.24226e+06	1.24226e+06	1.24226e+06	1.24226e+06	1.24226e+06	1.24226e+06	1.24226e+06	1.24226e+06	1.24226e+06	1.24226e+06	1.24226e+06	1.24226e+06	1.24226e+06	1.24226e+06	1.24226e+06	1.24226e+06	1.24226e+06	1.24226e+06	1.24226e+06	1.24226e+06	1.24226e+06	1.24226e+06	1.24226e+06	1.24226e+06	1.24226e+06
valsartan	0	0	0	0	0	0	0	0	0	0	0	0	0	0	0	0	0	0	0	0	0	0	0	0	0	0	0	0	0	0	0	0	0	0	0	0
valsartan	0	0	0	0	0	0	0	0	0	0	0	0	0	0	0	0	0	0	0	0	0	0	0	0	0	0	0	0	0	0	0	0	0	0	0	0
1-(1-enyl-palmitoyl)-GPE (P-16:0)*	1372782	1754503	1790710	2663526	2672695	1810689	1233313	1578826	1485552	930153	1299246	1065583	1460449	2165281	1160043	929335	481614	1842861	931533	1901885	1.65037e+06	1159059	2.08619e+06	1150116	2985220	1239201	601554	816933	1146615	906726	837165	1146468	2855021	1714750	1459417	1.92209e+06
gamma-CEHC glucuronide*	1.86086e+06	1.9203e+06	10363863	1.65519e+06	4.54383e+06	1.13731e+06	9775489	2.81767e+06	7234887	5.79605e+06	2.63777e+06	2980112	3090789	7942734	4.49662e+06	6547994	3.5396e+06	6.04589e+06	5227613	9910896	3.30418e+06	10837573	2.62289e+06	1462193	6.33035e+06	2.06239e+06	3294700	15459060	5.93155e+06	2922991	4076199	11659848	10641686	5.00537e+06	17241776	3.77754e+06
3-hydroxyoleoylcarnitine	127515	202722	171107	467809	454683	222399	367169	217910	343495	476732	33683	99212	189738	273678	312609	463339	247800	126015	328391	214639	314656	189974	225261	159641	223949	104734	180050	261552	187272	576652	176288	172339	158519	176028	33683	67366
doxycycline	70869.5	70869.5	70869.5	70869.5	70869.5	70869.5	70869.5	70869.5	70869.5	70869.5	70869.5	70869.5	70869.5	70869.5	70869.5	48430376	70869.5	70869.5	70869.5	70869.5	70869.5	70869.5	70869.5	70869.5	70869.5	70869.5	70869.5	70869.5	70869.5	70869.5	5540041	70869.5	141739	70869.5	70869.5	70869.5
glipizide	27456.4	1662037	27456.4	27456.4	1662037	27456.4	27456.4	27456.4	27456.4	27456.4	27456.4	27456.4	27456.4	27456.4	27456.4	27456.4	13729122	54912.7	27456.4	27456.4	27456.4	27456.4	27456.4	27456.4	27456.4	27456.4	27456.4	27456.4	27456.4	27456.4	27456.4	27456.4	27456.4	27456.4	27456.4	27456.4
tetrahydrocortisol sulfate (1)	79483.4	204878	453101	13808.1	297702	6904.03	147439	278201	40678.6	6904.03	52253	183527	6904.03	6904.03	57912.9	469732	913978	6904.03	15399.1	6904.03	6904.03	54381.7	6904.03	6904.03	73092.6	6904.03	6904.03	180724	53097.9	29450.1	6904.03	143809	6904.03	6904.03	6904.03	6904.03
arachidonoylcarnitine (C20:4)	255426	1553895	715214	911533	950311	595003	892789	883160	1233020	1493696	654278	646583	677579	364364	734202	453178	854276	1479427	390073	518736	933222	684050	665164	694585	425106	277424	322953	973498	718639	884520	432704	1151044	1590240	441289	619609	279399
glycochenodeoxycholate	3056997	16625936	3.6039e+06	10045951	4985614	11067343	2.06838e+06	3620022	3.35374e+06	1.94635e+06	9679628	2.99452e+06	2.11811e+06	114830720	10946141	32851208	8.15132e+06	9540568	1.9571e+06	12649932	12597677	2.37204e+06	27333012	6.47132e+06	11833003	7262420	1.08173e+06	769043	3.19445e+06	3.55313e+06	6578905	7.45928e+06	1.69744e+06	4.32441e+06	5017173	10554599
glycodeoxycholate	2.59015e+06	311127	311127	311127	311127	311127	2.99162e+06	6.32529e+06	311127	2.05169e+06	311127	311127	3624002	311127	12464232	16892546	311127	4.3388e+06	4.54262e+06	17667588	16309607	1.30528e+06	311127	6595625	311127	311127	3.3291e+06	622254	1.83219e+06	1.78711e+06	16863046	4.76627e+06	1.56088e+06	7023919	15294021	311127
glycoursodeoxycholate	93437.8	140283	116753	1521715	4243651	160676	67859.1	195504	464894	227081	462849	167445	819392	1.79179e+06	1.43446e+06	691039	139975	4428930	272679	616479	1608693	73555.1	4901742	97194	984874	121853	354360	35608.6	181956	153310	256179	1329287	604721	542935	553569	72207
dihomo-linolenoylcarnitine (C20:3n3 or 6)*	271416	790082	660053	712619	926708	599449	747832	450262	752243	1141087	611109	575505	503097	405380	703998	363156	315951	1225312	430371	344115	415716	317286	644757	635532	355961	202134	184542	543552	811184	548418	560705	727755	950999	333402	329248	218350
dihomo-linoleoylcarnitine (C20:2)*	255617	530194	645553	632804	663713	635751	717846	496905	578514	983620	364926	425212	465037	442440	426078	514414	356650	856304	340053	258004	600731	349632	574972	489186	334525	289959	256769	407277	502728	753093	535686	645891	805445	241580	361053	181072
1-palmitoyl-GPE (16:0)	11818602	14125074	15805933	25227496	11545789	15048586	6847964	6365683	10370710	7766071	9056197	7453307	9233887	15021599	7514356	5161586	3907582	10106342	5988986	11365269	10431858	8808433	18596528	9439467	18175296	7614706	7369958	4837410	6935571	6724270	9089874	10341584	18029778	11218019	7469436	14349290
eicosenoylcarnitine (C20:1)*	303184	572085	482987	849673	966117	1161427	859738	777768	621514	972993	367013	367383	563301	1066524	516244	756742	723390	638473	468992	331525	769805	460124	903569	472476	534677	583384	355808	501427	524641	1118655	528815	474962	736004	279550	385204	264575
alpha-CEHC glucuronide*	200346	464364	897883	225189	5448774	155432	1.75126e+06	758002	1.7292e+06	3.25614e+06	1.85306e+06	3.05896e+06	1238817	424511	7204537	1.09336e+06	714528	1540006	2.15606e+06	1.40423e+06	836668	2791198	897883	466983	1.74046e+06	170537	1.86961e+06	1.50776e+06	7.52909e+06	500705	1.21606e+06	4.25771e+06	1.4962e+06	3.58728e+06	2.74689e+06	12029446
octadecenedioylcarnitine (C18:1-DC)*	734507	1327789	837842	519781	3231097	506392	2043141	3681969	1107318	1270785	1721509	796318	642181	2623518	1214374	1184769	2274041	1193287	1353527	2319080	963663	1851324	1157385	240633	1446912	465931	952539	1433290	2839129	3219095	3176052	538225	1331083	1039214	722793	895815
arachidoylcarnitine (C20)*	278944	355588	225114	803535	437227	382209	46978	210935	139217	46978	46978	46978	336175	291735	220248	405024	193399	280422	270341	46978	432934	176135	564167	231848	338614	361478	93956	136004	46978	418931	46978	46978	682027	282684	46978	46978
octadecanedioylcarnitine (C18-DC)*	723508	1215266	595954	578942	2693182	607046	2047002	1829272	606153	995148	416559	597493	356095	1369820	812381	897238	1822148	888393	1498170	1804582	725130	1567083	675074	233921	1.8482e+06	463812	891305	1291346	2639397	1723855	2450776	539748	1736774	1283527	757153	905022
1-arachidonoyl-GPA (20:4)	12973.7	29082.6	12973.7	126008	60367.3	284618	94869.6	49719.6	113575	12973.7	59276.3	118573	121518	226600	12973.7	82080.6	235532	175122	12973.7	61894.7	189607	112900	12973.7	12973.7	12973.7	119901	12973.7	31154.7	25947.4	12973.7	40871.2	69842.1	190387	74559.1	12973.7	135899
glucuronide of C16H30O4 (1)*	99756	357920	78595.1	131049	260756	161639	157648	1064835	124835	151889	235503	308714	10301.5	357290	229954	152673	254150	82181.9	136102	95345.9	319011	10301.5	154455	74833.4	205693	91613.4	75028	353966	519244	10301.5	80517	195689	93558.6	10301.5	139307	97389
glucuronide of piperine metabolite C17H21NO3 (5)*	345584	698889	420317	260518	206578	1.01888e+06	114985	186510	65299	66695.4	1.03019e+06	169877	2.58923e+06	1660866	47218.3	1003768	381121	23609.2	358972	23609.2	552655	23609.2	161977	4043824	23609.2	326094	23609.2	72170	23609.2	122786	23609.2	275525	879977	140067	69644	150081
glucuronide of piperine metabolite C17H21NO3 (4)*	354929	382470	220345	423825	312159	1.72288e+06	174267	377486	126718	168778	1.33031e+06	231473	2.7386e+06	2.05452e+06	88944.5	601574	175557	21529.5	329175	21529.5	726831	21529.5	260584	4709104	21529.5	448732	43059	76556.6	21529.5	130544	21529.5	175160	427686	217655	104178	263578
glucuronide of piperine metabolite C17H21NO3 (3)*	217433	430465	224158	210819	113274	925362	81909.8	189237	48538.1	60691.7	717991	118017	1.80876e+06	1.08276e+06	29215.5	661778	13984.7	13984.7	222422	13984.7	394431	13984.7	162581	2.68895e+06	13984.7	228017	40871.1	28931.7	13984.7	69398	13984.7	60555.8	466265	120368	33014.2	134921
1-(1-enyl-oleoyl)-GPE (P-18:1)*	486568	673996	673289	1.04259e+06	972551	560086	694814	1340082	783693	600270	722462	420959	591301	1125923	470735	445378	116674	873430	478981	860770	896008	444289	1147543	541741	1045859	494229	233349	380542	738716	489731	385762	360975	1071062	707383	493887	965572
glycocholate	2.0983e+06	12084172	1.25749e+06	2284753	1498427	5783767	443318	7.7296e+06	939966	914260	9555789	2.46074e+06	333058	180911248	2.21606e+06	15087240	1.21929e+06	3344782	432836	16843120	7.40629e+06	1.58732e+06	26903122	2.37639e+06	8757276	5636199	308950	501132	284730	1.65495e+06	2089187	5304092	1.36851e+06	2.36093e+06	3.76325e+06	5.07103e+06
glyco-beta-muricholate	49163.7	176820	19945.8	19945.8	19945.8	246775	58596.1	900815	237394	660342	83320.7	19945.8	159539	7.51915e+06	311355	506855	151749	89085.9	106321	170101	562118	81164.6	476866	19945.8	59373.2	78600.3	49740.2	19945.8	423342	19945.8	332388	308860	538335	155342	750105	41347.5
glycohyocholate	6168.53	42569	6168.53	33586.5	6168.53	61541.8	6168.53	213205	6168.53	144172	6168.53	6168.53	39805.7	1.6185e+06	133769	51885.2	34642.5	68562.9	54703.3	64809.5	351383	49047.5	62538.5	6168.53	6168.53	6168.53	6168.53	6168.53	112923	6168.53	62594.7	100434	21592.2	79201.1	86493.6	28009.1
1-(1-enyl-stearoyl)-GPE (P-18:0)*	1656378	1.94876e+06	1834735	3534626	2854086	1917408	1546838	1859536	1537720	1202622	1328633	1082409	2249838	4831875	1218776	1179479	581156	2941338	1402995	2636315	2495189	1318445	3691087	1593324	3.94215e+06	1626721	833548	985950	1104514	1286280	1341941	1523895	4143935	2775700	1971962	3309244
androsterone glucuronide	17104804	24505014	4542567	1575690	27322988	1.41395e+06	26443310	2.77289e+06	5.65784e+06	3.27684e+06	8.22296e+06	15440147	2.59713e+06	35657.2	12265556	1354543	6362461	26351288	9330988	41036280	15731487	22926002	3.15857e+06	46441668	29429682	1.42557e+06	23269464	44645444	3.14082e+06	5.03737e+06	20531284	7042805	7.93929e+06	18166512	8.05374e+06	54905008
etiocholanolone glucuronide	3.59989e+06	3.84187e+06	1.80437e+06	1.38359e+06	2.28417e+06	1.94361e+06	8341097	2073268	3.30914e+06	3.1921e+06	8732483	8692568	3.3888e+06	107497	6.23157e+06	20629.2	20629.2	13958863	4524404	56478192	10383027	26445366	2188915	24953972	5433281	2563517	19117834	32271886	3.83718e+06	4711093	23215392	2.81721e+06	19911632	12609375	9860849	17062708
5alpha-androstan-3alpha,17beta-diol 17-glucuronide	199844	852260	41155.7	61598	186050	148025	1.12562e+06	376342	132213	202956	51098.6	51197.4	16175.6	16175.6	36235	51163	89610	348745	75492	919085	570065	1232156	245164	439534	189816	202010	43193	948959	63899	183951	92746	80066	218913	70136	76583.4	224257
docosahexaenoylcarnitine (C22:6)*	31121.5	31121.5	379092	82900	258933	112057	78999	187566	64026	176333	31121.5	31121.5	31121.5	710205	124742	31121.5	31121.5	31121.5	31121.5	31121.5	82692	63535	31121.5	31121.5	31121.5	31121.5	256680	138103	31121.5	31121.5	31121.5	62243	86378	31121.5	173603	31121.5
adrenoylcarnitine (C22:4)*	21854	202171	21854	188784	164396	122886	215291	94991	232034	261561	81253	120955	118594	21854	116260	80314	81750	227016	21854	65198	128066	101261	127533	113402	21854	21854	21854	157136	131536	164882	21854	214921	272700	73357	21854	21854
1-linoleoyl-GPE (18:2)*	43588816	42766232	15516245	34042628	30881476	22304180	18349328	14967087	16517225	13945472	24768430	12991370	13255756	34121496	8470038	11610173	3113013	23071864	25081904	42694328	34303452	13619813	46191936	22050144	45280844	15400305	7390861	14525367	17705288	8547007	31226560	13170415	42875428	31120834	11452392	37783592
1-oleoyl-GPE (18:1)	15592186	30025702	8154920	32030808	23543564	11916454	12909133	12362455	10864850	10048972	16183804	9843245	8233595	18364364	6748307	7090629	1834417	13944722	13162069	25004660	19298472	8325049	30615464	14877749	28281148	9111181	3.1046e+06	8492317	18328840	4652189	15638950	5497819	27008724	19932138	6518969	18036406
1-(1-enyl-palmitoyl)-GPC (P-16:0)*	7.19598e+06	9205343	10914960	11146648	10062277	8196572	6.47463e+06	6239355	9004668	5066983	7518853	5904445	8584752	8212928	6819820	3.85774e+06	2764629	8658466	4816804	11879007	9032563	5424723	10955128	7.85072e+06	14909612	4335499	2739365	3.41515e+06	4485234	3612572	4501830	6255368	15461329	7291455	7.07393e+06	11264030
11-ketoetiocholanolone glucuronide	2.01209e+06	4262573	4.61703e+06	230959	353451	2.94348e+06	6.86709e+06	2.14303e+06	3.81556e+06	5.80116e+06	2.3509e+06	4.02408e+06	3.05691e+06	15738.7	654398	1.37088e+06	1408740	7148654	1.61561e+06	9289336	5349497	10958173	1.58341e+06	5165214	3684101	1.92426e+06	1.23956e+06	4.13444e+06	2633326	1.24466e+06	6575236	1.95616e+06	3205757	4.05291e+06	1.71785e+06	4.27491e+06
1-stearoyl-GPE (18:0)	12707030	13771134	17438886	30847080	13957681	14906044	9813099	7892358	12242201	8729102	8425895	8891125	12651284	16132364	7.64839e+06	8086363	4417984	15552212	8697413	16936194	16806660	10457583	23528224	11870292	23249164	9790655	7280572	7.40943e+06	8715336	9872589	13041393	14253922	23645146	17984344	10206154	18145812
2-stearoyl-GPE (18:0)*	789240	542321	1436130	2662570	1154628	1.19556e+06	1.01621e+06	369308	993158	622236	867305	972526	1.21016e+06	1.3567e+06	835053	848921	265604	1.36342e+06	1042208	1.33041e+06	1.64991e+06	1.01485e+06	1.11246e+06	1205051	1565929	1073485	526942	739620	435469	824754	1.25618e+06	1.09802e+06	1645910	1.87027e+06	831820	2639272
11beta-hydroxyandrosterone glucuronide	11410389	12160616	10108117	2452851	13776679	2.40543e+06	15004443	4.23073e+06	11199029	6904258	9151927	28087142	5.37265e+06	80613.6	4.24382e+06	6.45827e+06	8992292	9272290	9267124	15494498	10863194	14175708	4.58566e+06	12330811	10124931	2.11225e+06	14553447	15312649	6.45441e+06	6070474	10512934	9424182	4.37946e+06	10364698	7.30819e+06	8.00142e+06
behenoylcarnitine (C22)*	26045	163906	26045	421328	191750	85884	128047	26045	124038	241904	61970	52090	82294	179837	75151	206102	86943	209367	156925	83052	90198	123483	235030	249140	164474	140865	96188	164116	73146	147840	114680	103747	276035	124738	26045	26045
1-palmitoyl-GPG (16:0)*	62266.9	78792.9	138010	212240	218436	129228	123363	97417.1	78110.2	57765.3	215711	147794	106103	208477	110988	101809	85989.9	99234.9	100365	125576	159172	83755.8	68299.4	79927.6	87868.5	24641.8	65817.8	82754.1	51119.5	86839.4	149936	96791.3	239432	194122	109588	236096
2-palmitoleoyl-GPC* (16:1)*	627752	702956	1242082	1.81056e+06	1375401	727459	860092	632850	1459300	748371	1144401	758657	940536	1.09283e+06	1152913	750365	377292	992833	697113	919385	767344	802857	1.24622e+06	872538	1.12639e+06	393460	567305	356818	919257	542395	695766	1011077	1.00153e+06	927191	532893	1.01874e+06
1-palmitoleoyl-GPC* (16:1)*	13592659	19586306	25993052	39197072	25791144	14881387	17869480	13444871	30728132	15969202	22668492	16523649	16444043	19392332	21628460	12708087	5.92262e+06	23060118	15051262	22928184	15138306	19024858	23901366	14210051	22835782	8588736	9563467	7.93117e+06	15741437	8711016	12759086	19173044	24560912	21885912	10784649	22163662
2-palmitoyl-GPC* (16:0)*	58720564	39028916	59591232	124286584	73962560	50652676	39044524	29273626	56530180	42720484	47415332	27975460	55541456	89656040	37961180	26767616	20108570	66736496	32743580	63791764	50157600	34808420	53103076	55259640	77477296	32112530	21195826	18418448	32751576	26630512	38452372	58253440	73203320	59579828	29550850	69776592
1-palmitoyl-GPC (16:0)	712277376	754111040	803864768	1231427840	884131776	828653184	713753728	574574976	767528256	650130752	648654784	581504640	783705728	814125056	573119808	549735680	329847136	983401600	603636992	793129792	761706048	657263296	863689280	786488896	1017819520	539092608	396822432	419139296	506746336	515321056	626876608	818735744	1043542848	737953920	563155072	978868992
glucuronide of C19H28O4 (2)*	0	0	0	0	0	0	0	0	0	0	0	0	0	0	0	0	0	0	0	0	0	0	0	0	0	0	0	0	0	0	0	0	0	0	0	0
glucuronide of C19H28O4 (1)*	2.06649e+06	7052.21	7052.21	394069	803438	876856	7052.21	93330.1	174537	14104.4	7052.21	7052.21	7052.21	7052.21	7052.21	7052.21	507291	626051	489372	408298	1.97052e+06	421267	69006.1	100509	435496	1.18536e+06	7052.21	942854	7052.21	652401	998304	529995	972906	446393	7052.21	239941
alpha-CMBHC glucuronide	64909.2	131155	267977	41742.9	216437	184953	293605	1.38834e+06	290995	508348	146164	102773	163877	25495.1	294827	336407	647536	144784	113413	7570.73	7570.73	758782	325778	37116.5	81248.2	309423	153747	722023	862983	158536	1.20819e+06	538030	7570.73	351776	462387	50840.1
pregnanediol-3-glucuronide	251110	795001	458068	191379	968126	513335	1.67797e+06	3871903	426344	903059	1.24315e+06	434675	703274	17006.2	2.68997e+06	186737	1.31925e+06	527947	656291	3749037	1.42963e+06	3.10317e+06	388690	839601	411450	756509	1.09489e+06	5.05631e+06	1.38849e+06	461042	1.07873e+06	708142	1.6165e+06	357633	2201381	1173813
taurochenodeoxycholate	125327	760268	355383	677572	4.04514e+06	893388	175044	3.66909e+06	64658.8	145245	425940	333888	352555	15060855	1.90064e+06	3.70025e+06	1933464	1.01618e+06	161569	1.04546e+06	3.76815e+06	183353	923134	1.47415e+06	429431	352773	744412	10549628	727805	421010	606408	3.91692e+06	806810	227404	2703756	742718
taurodeoxycholate	157088	36382.4	36382.4	36382.4	36382.4	394922	172380	7.49149e+06	36382.4	163524	275897	36382.4	432030	9230288	2.67613e+06	1.97183e+06	36382.4	404008	537193	1.56992e+06	7.82265e+06	109145	1.35857e+06	1742985	36382.4	36382.4	2.80227e+06	13496052	571224	231357	2022768	2.08804e+06	516374	510563	7.33894e+06	429017
tauroursodeoxycholate	9714	9714	9714	9714	624453	9714	9714	102397	9714	9714	9714	9714	9714	175807	104948	9714	9714	65622.5	9714	9714	151318	9714	96114	9714	9714	9714	44209	158687	9714	9714	9714	140477	55949.4	9714	60655.2	9714
perfluorooctanesulfonate (PFOS)	19072	19072	19072	57072	164734	19072	19072	19072	19072	55253	19072	19072	19072	118197	72606	19072	19072	19072	19072	19072	38144	19072	19072	19072	19072	19072	583758	61233	19072	19072	19072	19072	19072	19072	112380	19072
1-arachidonoyl-GPE (20:4n6)*	13956200	25504856	9473842	27974666	20233152	14835772	13258838	9002164	15862122	9520622	15215425	9097693	11630804	14743501	6510415	10741665	5284011	13334809	11792998	23436952	25392946	13792279	21180004	11173415	24398182	9168754	5420397	10017237	9925982	9557487	10817952	14510136	23404244	18846544	11929403	21249708
maltotriose	327149	365095	292427	381165	431162	603866	577703	1124127	336324	52724	411148	238941	169493	809767	375949	483943	156496	166142	559607	363277	187645	368923	118797	420513	340285	105448	595931	285967	506383	618099	291227	367363	734449	718657	856637	525406
1-linoleoyl-GPG (18:2)*	78818.4	82891	81878	135492	157834	69407.8	115517	109893	123545	35909.4	302562	124364	101016	184737	72901.1	188488	81073	127854	105093	149716	263133	120934	52091.2	158060	114583	82939.5	17954.7	109227	66864.7	107192	136854	113553	193076	164138	132944	395702
nervonoylcarnitine (C24:1)*	162348	301378	176068	745134	511666	560043	247426	314594	360043	194654	62130.5	171444	167649	604712	182014	485442	226107	310172	153086	124261	272516	260315	532402	269109	319783	255935	280067	281310	197508	256769	166787	250932	299584	164880	141284	150183
ceramide (d18:1/14:0, d16:1/16:0)*	1123265	641552	1303650	2323630	1764093	1112534	777016	767040	1592910	463394	953598	991902	845101	1880154	1116374	1408899	796185	1811032	1549906	1266687	1115324	517657	1161249	836362	1136531	1014964	650662	1246018	1.29035e+06	1783562	1451815	947027	1827267	1960016	488284	1094051
17alpha-hydroxypregnanolone glucuronide	1.33025e+06	3.03873e+06	195200	89267	825498	1.17678e+06	1.49479e+06	1.47039e+06	44633.5	611264	1.28403e+06	585352	212060	44633.5	2.80111e+06	44633.5	1.82644e+06	1.35078e+06	1.41021e+06	1577226	884482	1.94603e+06	1072195	981148	1.11692e+06	1358814	1.39553e+06	653092	2.77905e+06	44633.5	375281	44633.5	2.30039e+06	951965	335599	2288727
1-oleoyl-GPG (18:1)*	170251	218840	182295	469903	475820	265204	54334.2	268848	188165	124438	505731	274452	172664	503132	244263	54334.2	227710	202031	299621	421972	616647	54334.2	193259	290860	343880	54334.2	108668	183751	254163	54334.2	272162	138731	451134	500714	54334.2	734361
lignoceroylcarnitine (C24)*	969771	1194697	774933	3669428	2195856	1047032	1024480	1087361	1195544	1047164	640098	555961	1013972	1250955	612472	1847227	735147	1706617	1350411	784649	1236561	1048195	2134477	2153348	1703395	1142051	967201	1412876	559569	937583	996724	1187935	2201092	1159323	455400	977832
taurocholate	101345	570640	130414	171942	1.50315e+06	1.11367e+06	12493.9	11261514	12493.9	39508.6	854883	271476	24987.9	84307176	480976	2.18265e+06	333075	314483	12493.9	1.64036e+06	1.91187e+06	113022	3.60146e+06	450991	317924	526332	180899	9974382	86838.9	212286	228159	2.1592e+06	397996	120474	1.40296e+06	472793
tauro-beta-muricholate	10722.8	10722.8	10722.8	10722.8	10722.8	68848.7	10722.8	2583194	10722.8	54427.1	10722.8	10722.8	21965.6	8409806	132391	84700.9	52743	10722.8	10722.8	10722.8	400348	10722.8	83695.4	10722.8	10722.8	10722.8	77672.6	414642	309058	10722.8	58804.2	403341	392690	10722.8	714328	10722.8
1-linolenoyl-GPC (18:3)*	5647138	9245836	2815557	9021833	5391380	3427748	4294791	3669931	5965343	2767694	3436726	2447319	3.96323e+06	6385984	4795451	1934426	739198	4029451	4966086	9147614	5658162	3889715	5926108	4799278	6313836	2086920	1142785	2718324	4588902	1195338	2470863	2272487	7340943	8324533	3222185	5294743
1-linoleoyl-GPC (18:2)	498066528	622778432	286229664	481449856	584638272	381075072	362236288	356716896	319283008	320302752	438207744	203523408	288011808	607681984	171007296	145913088	79252144	596571136	397165408	646357440	593241152	309761248	641848832	490370816	613810560	248077008	131777272	241281328	345770048	130243280	357708352	234129248	546436928	594527232	287154560	601391872
THC carboxylic acid glucuronide	49025.4	4196458	24512.7	24512.7	24512.7	24512.7	24512.7	24512.7	24512.7	24512.7	24512.7	24512.7	24512.7	24512.7	24512.7	24512.7	24512.7	24512.7	24512.7	24512.7	24512.7	24512.7	24512.7	36772704	24512.7	24512.7	24512.7	24512.7	24512.7	1.05041e+06	24512.7	24512.7	24512.7	24512.7	24512.7	24512.7
1-oleoyl-GPC (18:1)	224747056	306166656	263714928	379834368	328017792	249495008	239481008	259427120	293270624	241170128	272493760	141425472	217257072	295839552	203663168	117117248	84181416	281198016	229233536	300976704	257042992	193050656	448922752	276820032	286631136	168137792	77047472	102450184	298913984	105396248	169082848	163213744	304048320	295591456	136164496	307152896
1-stearoyl-GPC (18:0)	283601792	248549248	335182752	524922560	345365696	312325664	239312880	189582576	316351168	256022544	176118528	216243280	316041024	318197888	204197696	189723168	90658288	451524832	244030304	405465664	372176768	236175744	409961696	383702112	426064608	209516816	116035120	153850480	201689664	159074480	243614176	310153920	504823872	379056032	283449792	473328352
N-palmitoyl-heptadecasphingosine (d17:1/16:0)*	555010	366642	561086	1165598	641998	802187	507388	809839	646806	264980	518696	519361	412079	1.00008e+06	867624	647239	551550	1279786	857203	661077	478506	359400	899466	275582	704663	643946	446142	899817	550513	1142831	881169	804372	800694	1.34276e+06	398217	680019
N-palmitoyl-sphingadienine (d18:2/16:0)*	2047023	1.03681e+06	1880702	3587835	1648501	2.01434e+06	1679022	1434406	2172749	1122778	1.90546e+06	1496758	1909493	2762176	1648102	2153410	1377553	2512771	1907554	1487829	2500548	1166829	3481082	1860596	1771852	2.0301e+06	1242875	1609061	1697168	3084286	1497271	1801127	1769262	2239159	1717921	1630365
ximenoylcarnitine (C26:1)*	1018785	1096015	1462331	2794196	2659250	1722606	840150	1378192	1489823	561061	447093	677163	951666	1731712	844906	1890432	774469	1148599	525633	550434	1219541	1260618	2773407	1162515	1157945	756933	1276050	1072598	761068	940039	593108	1170030	1732921	712752	530844	967329
N-palmitoyl-sphingosine (d18:1/16:0)	19870490	11990409	19679600	33623328	27217832	24184316	17107254	22191384	19750776	10467081	15178904	15615728	16486879	27042254	16348022	22442280	15637083	30490364	19814232	18706252	25223440	13091958	32429208	13815646	20400834	21736860	14705872	21092238	18249536	27187478	18175228	21016360	19225700	22951324	16888552	16862302
cerotoylcarnitine (C26)*	2068982	1845551	1862984	4878430	4405204	2445425	1348715	1790174	2272521	1157668	876473	1314375	1582673	2235537	1400382	3755134	1440094	2393071	1429163	1332666	2455693	2201778	4240665	2729172	3051003	1448297	1763548	2386974	1096778	1208496	1516574	2244400	4384467	1765828	1287025	2309252
N-palmitoyl-sphinganine (d18:0/16:0)	2293453	1256265	1079654	3.80437e+06	4166108	1984511	1132237	1619475	1.86334e+06	657840	1112860	1540922	1407210	1473022	1096438	2421489	1580397	2686496	1895479	1.92004e+06	3053195	1116609	2607812	1442366	5001094	1725597	1315645	2917596	1278529	1789985	2970805	1625741	2532793	2784739	1788970	2609151
atorvastatin lactone	22154.5	168389	22154.5	22154.5	418404	22154.5	22154.5	22154.5	22154.5	78216	279499	22154.5	22154.5	22154.5	22154.5	22154.5	656298	22154.5	22154.5	22154.5	22154.5	60805	22154.5	22154.5	22154.5	22154.5	44309	22154.5	163762	22154.5	22154.5	22154.5	244673	215926	22154.5	22154.5
cortolone glucuronide (1)	1.70573e+06	2.37449e+06	3.78335e+06	1.2189e+06	3.26767e+06	1.675e+06	4.26158e+06	2.10764e+06	4.39438e+06	2.06926e+06	2692171	4.66207e+06	2220026	132556	2374896	1933704	2.51889e+06	2.49492e+06	2.13554e+06	2.94935e+06	2240236	3.20667e+06	1.43043e+06	2.45477e+06	2.09844e+06	1832485	3.29376e+06	4.37901e+06	1.31386e+06	1235165	1.0083e+06	2.94567e+06	3.10901e+06	1.71096e+06	2289546	2.02001e+06
cortolone glucuronide (2)	0	0	0	0	0	0	0	0	0	0	0	0	0	0	0	0	0	0	0	0	0	0	0	0	0	0	0	0	0	0	0	0	0	0	0	0
1-arachidonoyl-GPC* (20:4)*	59018604	214658400	52218748	186311760	131371080	78793120	64518504	71592320	116624928	64815552	126878024	49839052	73695488	86423176	41966872	45884180	51462896	103415848	56119428	146763008	185541616	158484080	123123920	68238512	125859816	52607096	35465872	58545576	54304684	37283864	42448704	94464424	142978144	134614064	85756160	146339280
beta-cryptoxanthin	538189	1473501	1233796	1938432	592144	124001	4.97894e+06	896940	2492413	6611265	3677920	4519994	3179816	587483	444267	2088072	659691	1534067	2420440	3205896	3826458	2354911	2491458	2154777	1844535	99350	1198782	464311	957358	829553	6004310	5658186	1241150	1932794	2819167	2974266
ceramide (d18:1/17:0, d17:1/18:0)*	204746	270776	244345	699072	375863	593487	467666	335276	315637	217971	174045	348630	125731	448857	312551	413327	283064	696983	456108	566020	451924	154831	624114	62865.5	335912	535870	155373	594121	226621	550380	280903	477770	355105	827545	165140	297153
atorvastatin (lipitor)	19196	506552	19196	19196	354659	19196	19196	19196	19196	130297	272671	19196	86801.1	19196	38391.9	19196	2.23494e+06	19196	19196	19196	19196	85406.6	19196	19196	19196	19196	48343.7	19196	370441	19196	19196	19196	237649	501046	19196	19196
N-stearoyl-sphingosine (d18:1/18:0)*	4472912	4794526	3770662	11244875	7578883	9369083	6761929	4981182	5929297	2914457	3499636	8292649	4.16264e+06	8029983	5480171	7363888	4754202	8805848	5014884	6269479	8931371	3969166	6827702	2064059	6693998	8688824	2760814	6020622	4317144	10885958	4334926	8410190	4508925	9257296	2447117	3759947
carotene diol (1)	3178663	3504255	7.41904e+06	10705271	5673772	5311287	5547996	13040396	5620701	8993400	5431279	8539044	7370954	5480382	3150312	4719110	2837859	11426185	8856918	8704882	10018600	3888038	8804405	10314738	6866000	3433662	3343957	4333707	2030395	3.38915e+06	7.46214e+06	10310446	6501235	5953173	6485789	14812668
carotene diol (2)	1249745	1299354	2805356	1920917	1668022	1731388	1395741	3574072	1556244	2803521	2311681	2263043	2095613	1823975	1079039	1548688	909344	3400634	2453992	2663958	3067370	1155168	2899109	3113039	1911160	1207558	1284454	1373478	678041	980186	2154710	2705363	1783002	1522654	2209915	3518936
carotene diol (3)	654685	623963	1711275	989243	878107	973983	1525968	2138048	939261	2098296	1480506	1862308	1255180	579591	213687	821252	493639	1706421	1057123	1688950	1851490	1390376	1284259	1548370	977427	728832	445879	941277	229605	693882	1226886	1573651	530942	887723	1954766	2708234
N-stearoyl-sphinganine (d18:0/18:0)*	453523	526908	356245	1292331	1227239	1079719	761890	59277.5	908549	301583	219768	1495893	433452	423073	798008	1935180	979329	1.01705e+06	892903	687003	1830242	694787	522508	118555	1430683	844700	351516	1413364	315335	1669653	1309322	1189840	953558	1.80004e+06	450413	814413
deoxycholic acid glucuronide	231983	797125	957168	278908	820775	338692	1228713	1.65729e+06	11239338	3.20304e+06	78273.8	103207	64134.4	50893	367197	960104	454921	338692	36378.5	268702	276038	524220	429827	104282	246003	203931	77055	546804	240784	141846	67683.1	961876	4.01204e+06	201912	631615	209393
1-palmitoyl-GPI* (16:0)	194576	177517	910220	386119	385229	299432	332130	293956	1.01049e+06	241016	156045	326910	294676	918711	366799	308640	260818	512844	289287	431235	322010	305232	683786	350732	532030	412094	126494	339806	354035	141627	338149	237357	565387	460656	229180	677737
o-hydroxyatorvastatin	17306.1	279894	17306.1	17306.1	321400	17306.1	17306.1	17306.1	17306.1	264009	217672	17306.1	99642.7	17306.1	36056.7	17306.1	878059	17306.1	17306.1	17306.1	17306.1	34612.2	17306.1	17306.1	17306.1	17306.1	115001	17306.1	228333	17306.1	17306.1	17306.1	238155	198063	131901	17306.1
biliverdin	958790	3.74311e+06	2702411	2486837	2572379	1.81645e+06	884524	1.55474e+06	2412131	1133665	1259480	828276	1172138	535688	2595506	2428270	3.78504e+06	1476861	1129328	848481	1433169	1135024	1079195	726404	2492268	1193163	1.68557e+06	648050	1940078	1268406	790323	2322026	1130903	867255	2455946	1051862
bilirubin (E,Z or Z,E)*	503559	2080133	1.00301e+06	1489179	1230063	1128893	540529	1205093	1182277	650335	430841	515620	518408	358245	1360291	1069560	1751189	594845	665333	549065	964999	626106	698741	585098	1503452	544282	1046980	239870	917047	467748	406911	1093961	911258	576296	1568422	706628
bilirubin (E,E)*	3856089	20714532	10522386	10150635	10039850	7837066	5783985	6268720	9689745	4532658	4619778	3232971	4.074e+06	2030091	10124783	10634363	15186044	5674619	6158975	4120315	4684812	4915716	4261877	5633286	9976092	5650304	7715882	1.89042e+06	4341206	6115864	2679483	11798392	7245234	4561607	14982158	4369362
bilirubin	24720484	121568480	70540960	58260980	65868280	55504720	26863294	55586864	56226948	34955116	30860472	23665402	29093848	13531408	66356648	47462888	106931624	35015896	30802864	29149826	38758904	33484188	37058732	37204248	64089360	34516268	64036068	12642774	42842736	21963156	18669748	58951708	35450504	28482840	91348408	33659080
cholic acid glucuronide	8185.99	85970.9	669516	17654.4	113005	59309.7	207882	161131	3.72177e+06	1.21682e+06	8185.99	8185.99	8185.99	8185.99	55151.8	63876.3	69028.2	77070.4	8185.99	8185.99	39128.6	210432	101645	8185.99	29031.3	30483.2	8185.99	50442.1	8185.99	8185.99	8185.99	419003	1.58117e+06	50632.8	156445	67333.3
ezetimibe glucuronide*	508165	508165	508165	508165	508165	508165	508165	508165	508165	508165	508165	508165	508165	508165	508165	508165	508165	508165	508165	508165	1016330	508165	508165	508165	508165	508165	508165	508165	508165	508165	508165	508165	508165	508165	508165	508165
I-urobilinogen	10454	10454	128951	70579.3	122470	10454	10454	647134	10454	10454	10454	10454	10454	119331	10454	345553	1.11035e+06	99958.2	10454	10454	10454	10454	10454	10454	10454	10454	333058	10454	10454	168781	10454	10454	220203	10454	277084	10454
L-urobilin	19212	122524	38424	19212	19212	19212	1812739	241571	19212	257204	19212	312907	74701	19212	565449	486364	3366294	19212	19212	123019	64368	441971	19212	19212	19212	19212	19212	929232	896270	19212	278547	194199	880215	175395	486775	19212
1-linoleoyl-GPI* (18:2)*	1.37097e+06	1.44609e+06	1.99061e+06	987053	973776	1.10944e+06	1.50401e+06	2.42515e+06	1.55084e+06	1.19395e+06	716294	720253	1.09812e+06	5.2441e+06	1.82821e+06	1.62221e+06	908634	2.33182e+06	3199499	2.01772e+06	1618928	2.47828e+06	1.19014e+06	1.46801e+06	1.3678e+06	1.23068e+06	359285	3.44923e+06	1543708	1479752	1.66528e+06	771636	1.89401e+06	2.16454e+06	842373	1781218
1-oleoyl-GPI (18:1)	749221	988873	1.75441e+06	917742	1.20103e+06	1.04684e+06	1.36868e+06	1.99746e+06	937563	957927	602373	742340	976194	5198704	1.80366e+06	687070	616011	1.73252e+06	3200304	1.46564e+06	1.402e+06	1.34791e+06	2.01564e+06	961030	1344680	806347	212635	1.60103e+06	1.68869e+06	342901	1.40326e+06	258902	1.32702e+06	2375495	332375	1750004
1-stearoyl-GPI (18:0)	1.04475e+06	1.12011e+06	6.83451e+06	2.33988e+06	1.73713e+06	2.11582e+06	2.11688e+06	1.65767e+06	4.21274e+06	1.79137e+06	911854	1.89347e+06	2.3592e+06	5.41395e+06	1.39127e+06	1.88713e+06	1.93437e+06	2.71538e+06	1.90259e+06	2.014e+06	2164747	1.68301e+06	3.16753e+06	2138650	3304561	2.44042e+06	1.13315e+06	1.68052e+06	1.73747e+06	2104600	2.21206e+06	1.26834e+06	2.37026e+06	2414005	1.4848e+06	3227357
1-lignoceroyl-GPC (24:0)	652590	500865	1192105	1406293	695479	645702	474700	332157	890383	563504	1122753	329171	758762	1125238	913520	540666	429904	845662	910056	696312	776048	500842	1223907	1.69727e+06	1075000	509085	785111	408791	1058534	639817	625264	755379	1109731	820238	1035425	1085334
palmitoyl-linolenoyl-glycerol (16:0/18:3) [2]*	599469	166548	215907	2553777	1531725	49302.5	384086	49302.5	206076	49302.5	49302.5	429332	49302.5	291554	190399	686944	49302.5	988253	49302.5	493527	397609	197537	260938	49302.5	1343504	49302.5	411537	49302.5	49302.5	455787	1549948	234629	1340679	1560371	49302.5	171157
palmitoleoyl-linoleoyl-glycerol (16:1/18:2) [1]*	775438	225159	1150822	3403396	2.85987e+06	634503	542068	57913	942643	211943	57913	794417	521897	380963	515978	1594548	223306	1428186	206624	881927	495730	596781	529695	245922	2.54898e+06	470491	1022156	568811	150559	2677629	2441065	888089	1.53024e+06	1439118	115826	297417
diacylglycerol (16:1/18:2 [2], 16:0/18:3 [1])*	2079266	680261	2232705	6.72907e+06	5943474	1135717	1.3236e+06	87408	1713599	655277	174816	1519781	882612	1058916	1430167	2.86573e+06	449920	2520804	605533	2.00295e+06	1091093	1225944	1064315	573649	4464216	882762	2376461	1130077	328879	4393675	5383386	1.80346e+06	3171016	3136828	616383	732392
palmitoyl-linoleoyl-glycerol (16:0/18:2) [1]*	2.95169e+06	1073827	2607131	5301119	6564798	2219765	2228270	1137559	1790106	1243459	351684	2702816	1665787	1860629	657624	2035111	1162083	7092154	978176	2343341	2912234	1495000	2436140	973205	5807495	1360099	1749979	2508276	175842	3663817	8676419	2760825	5073326	5668953	1315126	1919828
palmitoyl-linoleoyl-glycerol (16:0/18:2) [2]*	5007527	1720695	4448546	11658057	10052402	3.75077e+06	4.05139e+06	1704883	3350850	1877074	749342	3565381	2262657	3013334	1518205	4750683	1773758	10979692	2.01488e+06	3556527	4544162	2441676	3709054	1603618	9661293	2577411	3.87131e+06	3210588	657608	7541124	14509626	5192538	8049468	7694370	2063117	3039129
palmitoyl-oleoyl-glycerol (16:0/18:1) [2]*	244445	57939.5	338945	2234501	1785973	572302	605361	57939.5	257194	57939.5	57939.5	587916	57939.5	138725	194557	1129136	115879	1264735	57939.5	209910	620369	57939.5	430976	57939.5	1138466	179982	292714	346390	57939.5	978248	1944248	249801	1067426	1353500	57939.5	57939.5
heme	1349640	866977	2305295	5415637	1621724	560125	849559	206618	1922290	911207	9564125	1.02299e+06	1338309	1154693	2639277	3.20242e+06	1.80923e+06	8.26804e+06	1530493	2508560	3126337	1853066	904475	1509763	1154243	1484370	1649476	2024918	1455217	1349161	1.02966e+06	1.7218e+06	1053674	1481918	570324	413236
ceramide (d16:1/24:1, d18:1/22:1)*	113759	1654651	3884859	113759	5255142	2378092	681475	795232	2376697	1065714	1549201	2572134	1761787	4881902	2390076	2413124	345466	3759727	1899941	2537335	1381740	749918	113759	1297554	113759	113759	1292401	3019185	1322915	3970314	2.55018e+06	2804124	3266120	1111262	926630	227518
1-arachidonoyl-GPI* (20:4)*	1.32874e+06	3.04554e+06	2674801	3.12582e+06	3525824	2.27298e+06	3.69961e+06	2.88682e+06	4453725	2.1439e+06	1.82975e+06	2.27341e+06	2.06861e+06	7.33219e+06	3.52743e+06	2.87155e+06	3464701	4.10095e+06	5.28146e+06	3.61339e+06	4.03881e+06	5785206	2.67602e+06	2.07904e+06	2.92072e+06	2.98046e+06	980942	5599123	1.49645e+06	3604496	3077313	1.55357e+06	3.96707e+06	4.50345e+06	1.40385e+06	3.65348e+06
glycodeoxycholate glucuronide (1)	4248.6	124374	4248.6	4248.6	4248.6	4248.6	502254	940213	24643.1	156275	4248.6	8497.2	63957	4248.6	750332	184044	307936	125688	291252	484445	230818	95873.8	4248.6	4248.6	116796	4248.6	233346	4248.6	574538	4248.6	1.13117e+06	179205	238559	169335	442322	4248.6
linoleoyl-linolenoyl-glycerol (18:2/18:3) [1]*	4128070	928589	1.89654e+06	4524804	3137557	1126303	1.97346e+06	669392	918614	1085735	136168	1760980	1007781	2318597	1022757	782533	326918	3007342	652746	2339009	1110959	1696689	1879846	940699	4889802	1080777	3025882	1934875	539184	3643958	2494036	2456233	2495544	2377559	1307834	622949
palmitoleoyl-arachidonoyl-glycerol (16:1/20:4) [2]*	71910.5	940334	71910.5	2943669	71910.5	497002	71910.5	71910.5	2016443	71910.5	71910.5	71910.5	1328149	71910.5	71910.5	988067	143821	71910.5	71910.5	71910.5	71910.5	71910.5	71910.5	1366227	1467798	462535	71910.5	71910.5	71910.5	71910.5	71910.5	1.57156e+06	2882516	2837741	1024460	1359547
linoleoyl-linolenoyl-glycerol (18:2/18:3) [2]*	5710180	1793049	2906041	6.79883e+06	7.04285e+06	1866190	3629928	1449527	4651380	1.76799e+06	401671	2768886	2938217	2928986	2856884	2015817	845157	8129314	1769025	5135809	3.70377e+06	4234150	2239801	2870468	4666185	1844410	5157532	3428696	1282330	6145714	2877784	5096721	7364816	5233373	3.43606e+06	2364157
3'-sialyllactose	0	0	0	0	0	0	0	0	0	0	0	0	0	0	0	0	0	0	0	0	0	0	0	0	0	0	0	0	0	0	0	0	0	0	0	0
linoleoyl-linoleoyl-glycerol (18:2/18:2) [1]*	13340966	4439234	10764888	20420788	14818908	7535493	7.56023e+06	6081380	7229391	7216901	1837477	5397680	5574834	7319521	3684287	8834917	3460955	22478486	3357317	8762721	7326000	9353831	6110789	7464054	20838528	7397371	11197167	9952305	2799709	18064912	18850122	17574264	12234066	8974366	6645612	6226502
linoleoyl-linoleoyl-glycerol (18:2/18:2) [2]*	17113678	4458171	12760625	25735780	18872360	7759040	9940731	5500964	5281960	6233854	1383167	6904533	5630364	9708974	6151269	13468771	3167504	26454376	4301909	10296381	8371748	8927421	7147793	7273128	19732770	6023206	12144338	10719017	2786550	21033110	23395492	27999476	15190240	11931674	6871000	5984447
palmitoyl-arachidonoyl-glycerol (16:0/20:4) [2]*	359188	621945	457848	3990058	3726315	544707	533613	261519	1136094	130760	130760	631938	401082	638398	392767	1597444	569935	1600258	267891	896355	2458685	641566	509201	130760	3011569	310712	730466	414198	130760	1273545	2678664	873713	1613124	4.11945e+06	429762	991603
palmitoyl-arachidonoyl-glycerol (16:0/20:4) [1]*	200410	166975	26648.5	652128	1504605	192138	151493	26648.5	499063	26648.5	26648.5	325741	26648.5	26648.5	184048	570454	348061	777037	26648.5	335590	1005593	339148	126054	26648.5	997346	200382	465020	275258	26648.5	495164	977891	563405	432160	1198908	26648.5	270978
1-cerotoyl-GPC (26:0)*	152391	35215	435669	413445	275257	125495	35215	35215	294303	119120	431210	35215	173885	334260	403047	70430	35215	197685	228404	176366	297045	109847	347251	391238	264105	108076	251250	179413	266030	169975	154748	138624	333137	279012	269571	320360
oleoyl-linoleoyl-glycerol (18:1/18:2) [2]	30777536	16212328	33380846	81243776	68196288	24638452	31862772	14650050	26306456	18775388	7543055	22670428	20729852	22713884	19904572	41104688	11596601	58287320	14712087	27131720	26415576	20427868	20452700	16210932	52283864	21622844	27288378	26624778	12502835	53230112	59808468	35304840	41670244	39303156	14284289	18781436
oleoyl-linoleoyl-glycerol (18:1/18:2) [1]	21022374	11742622	23010430	49955968	44006660	18275356	24030600	11834626	19131036	15307831	4646040	16338625	15669996	15512745	11491643	26953088	8303066	44965028	9089116	19055798	18162438	15150845	15542523	13117936	38573824	16461762	18924480	20221374	9912013	38139016	39736396	27947150	29239994	26941712	10264516	13490056
stearoyl-linoleoyl-glycerol (18:0/18:2) [1]*	401264	159733	369720	1.88187e+06	1.1262e+06	451752	513614	230104	192977	203853	26195.8	367571	310316	355054	245707	640630	22961.3	906099	284774	684377	549312	140079	439449	240654	289738	569663	571622	527348	144862	504573	414755	166780	969280	2247809	124976	174326
oleoyl-oleoyl-glycerol (18:1/18:1) [1]*	2374383	2.11432e+06	3.98884e+06	10784278	9488864	3.36805e+06	5043949	1.69694e+06	3.69323e+06	2.29529e+06	1.0489e+06	3334770	2.69111e+06	2.50104e+06	2.8933e+06	5915299	1.57177e+06	5935473	1.94654e+06	2.75155e+06	3298875	1.90284e+06	3558216	1.27317e+06	5746057	2.80675e+06	2.58011e+06	3.0299e+06	2534523	5694045	6.39692e+06	2453703	4.89723e+06	4945962	1146730	1.60107e+06
oleoyl-oleoyl-glycerol (18:1/18:1) [2]*	3.28941e+06	3.50025e+06	5032759	20519412	16795412	4947161	8870560	2.52117e+06	6169370	3.22245e+06	1.7293e+06	6.51178e+06	3596863	2.94861e+06	6159504	12218851	2.47239e+06	10622384	2768192	3.29651e+06	5977100	2.88766e+06	5.40038e+06	2224342	6679625	4358151	3.33182e+06	4669223	3.61611e+06	9769528	7396873	3904608	7969829	8193787	1965317	2248497
stearoyl-linoleoyl-glycerol (18:0/18:2) [2]*	159081	190754	385470	1.51135e+06	826395	791284	780928	133363	253946	255115	19618	490578	91690.1	315927	377718	815380	36390.8	512695	422769	142124	1135754	547087	631617	276041	1396346	499373	1183366	829135	140869	690114	3747662	615332	1873681	2297472	355674	428530
glycocholate glucuronide (1)	11654.4	65920.1	11654.4	11654.4	11654.4	23815	74764.7	622175	11654.4	189740	41924	11654.4	68007.4	138159	146286	166687	840213	59210.2	1.08558e+06	33849.1	69203.9	11654.4	24518.6	96246.5	96246.5	11654.4	67025.5	11654.4	1.60444e+06	11654.4	1.32026e+06	25039.8	93086.4	99012.7	158074	26057
ceramide (d18:2/24:1, d18:1/24:2)*	10704632	8847312	20752832	26372452	15330406	13337344	17006000	13148879	17187142	7512397	10045897	9935096	10087097	20165692	12395029	11748748	7.03394e+06	18906476	9942458	12583207	11892698	9591546	21970340	10324534	16541436	12756872	7497521	13004741	13947962	18990036	7028951	15519495	11859289	12129734	9414243	8755844
palmitoyl-docosahexaenoyl-glycerol (16:0/22:6) [1]*	43298	43298	1.02254e+06	1765251	1795793	474097	43298	258729	242054	43298	43298	43298	43298	400852	148154	214721	253334	452886	43298	86596	330669	43298	195443	43298	700114	473236	1403733	43298	43298	539068	277672	400753	441273	584243	482851	324065
linoleoyl-arachidonoyl-glycerol (18:2/20:4) [1]*	2004102	2598649	2099372	7642553	5530890	1534149	1449260	1607682	6775231	1382523	595774	1298949	1538988	1444720	1.20203e+06	2840086	2144685	3856127	1028789	2694739	4.19031e+06	4259590	1210711	1687929	5.55271e+06	2237523	3.85961e+06	2387282	476408	4453191	2792020	4642318	4552132	3231230	3608076	2079229
linoleoyl-arachidonoyl-glycerol (18:2/20:4) [2]*	3352784	5084606	5026110	32759200	14317236	4020617	4147938	3472814	15093392	2546382	1204342	2436374	3.57597e+06	5308694	4289549	8927583	3783994	11953151	2824675	6.39259e+06	11622736	6.84974e+06	2826559	3800274	12631288	3919751	8826624	4295457	1260779	10942582	7345299	9396396	13081418	11334020	9483550	5541247
oleoyl-arachidonoyl-glycerol (18:1/20:4) [1]*	1359536	3692627	1.93978e+06	10983998	7316726	1844800	2.02475e+06	1568647	7.8e+06	1589065	681954	1710503	1.34924e+06	2380579	2756365	3393095	2518943	2.60483e+06	1217629	2687922	4564021	3384759	1544105	1051706	4704551	2287606	2913901	2.02306e+06	903957	3378460	2862184	2423097	4655994	5450965	2.75982e+06	2350049
oleoyl-arachidonoyl-glycerol (18:1/20:4) [2]*	2104095	4770984	3869222	23055992	14012201	3306043	3.78826e+06	2633276	12750456	2214513	1383691	2636474	2531215	4040056	4484483	7511581	3328932	7597248	2878652	4733665	9882194	4095779	2800853	2369577	9641819	2872039	4496212	3299812	1775478	7502890	5185389	4675806	8927872	10844729	4381732	3736577
palmitoyl-sphingosine-phosphoethanolamine (d18:1/16:0)	2367437	1888340	2637521	2024145	1657986	2322604	1855495	2315775	2251942	1864029	1354568	1656818	2256278	2563612	2.05877e+06	2315333	2074965	2728374	2361959	1896118	3499270	1741610	3592949	1814796	1915448	1823122	1160457	2.08972e+06	2301946	1862089	1892084	1924311	2.03323e+06	2254785	1.97426e+06	1.98736e+06
sphingomyelin (d17:1/14:0, d16:1/15:0)*	1206559	1129777	2068060	3.48009e+06	1830926	1231696	1263540	1082915	2778446	614916	921935	1149480	1164584	2438367	2106430	1598156	1015230	3.02984e+06	2313255	2117530	1426165	753637	1167315	933183	1732044	722943	759760	1068405	1341724	1.8198e+06	2453043	1088752	3699581	3087355	591980	1911747
stearoyl-arachidonoyl-glycerol (18:0/20:4) [1]*	86653	606713	405963	1959019	1352464	385357	313698	251795	1139944	86653	263780	173306	364984	323545	1259431	699625	306910	615294	302051	532867	1486795	363001	477622	296018	1.02075e+06	435737	304686	327372	290552	534909	623328	260816	1054027	1440980	417234	356070
maltotetraose	370554	142189	99869.6	236657	11942	130706	11942	272071	40404.3	178652	163368	325983	367114	357299	120992	383782	78938.8	233599	174165	11942	11942	209274	101242	240827	147352	11942	151344	11942	518427	254364	11942	53064	382154	339172	216908	291400
sphingomyelin (d18:2/14:0, d18:1/14:1)*	4694483	4145667	9093096	16107823	8.07498e+06	4399838	4906564	3.37603e+06	12962690	2437825	4361229	4986428	5205490	10120264	6399309	7754872	3499451	8567387	6.42504e+06	7444393	7157342	2632885	4730351	4425667	6386506	2927326	2601817	3901572	5029727	7289453	4947102	5175385	10297624	8633562	4530973	6900034
3'-a-sialyl-N-acetyllactosamine	0	0	0	0	0	0	0	0	0	0	0	0	0	0	0	0	0	0	0	0	0	0	0	0	0	0	0	0	0	0	0	0	0	0	0	0
sphingomyelin (d18:1/14:0, d16:1/16:0)*	89635408	80663488	157321856	184153936	151907904	88233992	75929048	80943648	193039344	65566804	63996620	94508024	94241680	165595776	119307672	146476464	100157904	165299152	159607504	130776336	137380832	59892160	111951088	81038056	110236912	64925760	60782060	112605912	115392832	125417552	139217776	75368072	195157152	169264368	60762952	105303360
myristoyl dihydrosphingomyelin (d18:0/14:0)*	2440877	2666273	4295709	7246644	4586146	2159307	1842417	1873794	7005013	1256513	2.07606e+06	3024575	3136196	4.10442e+06	3986073	4349793	2826705	4371599	5323396	4160481	5238544	1521913	2987665	2083446	2913949	1168028	1481462	2956653	3.49417e+06	3125802	3.92666e+06	2810233	7165028	5310945	1984762	3447424
linoleoyl-docosahexaenoyl-glycerol (18:2/22:6) [1]*	625584	450837	5740233	3.67917e+06	4924668	1819568	1191712	2380298	50992.5	1257235	101985	971751	1751753	2953291	1346816	834807	757512	2.09119e+06	202958	1149554	871895	1348133	777389	1148975	3739953	2373475	7.58875e+06	1023891	204965	2135209	658654	3648411	1.80781e+06	1354962	3301121	1265957
linoleoyl-docosahexaenoyl-glycerol (18:2/22:6) [2]*	549025	369067	4607558	5414231	4803501	1283229	1211989	1.88835e+06	2494482	908523	92360	980088	92360	2497558	1551778	715501	1334073	1926806	184720	92360	2.01323e+06	1190968	579196	1162722	92360	1664999	7242872	828788	92360	1833901	767653	2824930	1.75886e+06	1056991	1876641	1233192
sphingomyelin (d17:2/16:0, d18:2/15:0)*	1057587	957216	1287162	2907261	981133	1061369	1242163	1049233	2236859	799925	783368	1114168	1277457	1961309	1503032	1861973	1116360	2177997	1690607	1626580	1235971	558393	1455519	856553	1803205	727842	599420	1160929	897378	1699780	1348704	1240664	2204664	2143737	957143	1574304
sphingomyelin (d17:1/16:0, d18:1/15:0, d16:1/17:0)*	53673888	47950684	72241040	98350936	49136420	61779624	59367880	54152216	85487200	41638732	36431052	52586868	60965656	80909768	88054648	77002104	59944072	109954568	83780760	85888336	70433384	42327128	81239856	38423928	68044720	40948704	39362824	67733976	59046492	71645088	74689096	57981624	105792656	96706272	46448540	69152056
1,2-dipalmitoyl-GPE (16:0/16:0)*	200137	343665	301286	1200801	435807	782160	136281	215466	46218	92882	92436	281652	46218	274138	120213	378755	348509	318793	103932	244688	549842	46218	503451	46218	1321055	216279	140869	46218	159976	490352	820170	46218	936440	796832	204126	397381
1-(1-enyl-palmitoyl)-2-linoleoyl-GPE (P-16:0/18:2)*	6017638	5396968	5168240	8681643	14152475	8718323	7126706	10651247	5385032	4565058	6403565	4475785	7152753	15115783	5755752	4565689	1778167	12999630	7599985	9147607	5959047	4160245	6102276	4261527	19624808	9313878	3.23979e+06	5149088	6.55411e+06	4322501	8671881	4204929	15749977	8557433	6717099	7409919
glycosyl-N-palmitoyl-sphingosine (d18:1/16:0)	11475698	5.53206e+06	9370024	12456185	13745486	7511902	8168854	8357791	12000700	7375907	5313558	7488491	10629571	9239560	8287795	12070675	9844710	11159582	9779839	8034478	16980812	6773938	13114904	9404628	12414127	7.08878e+06	7201504	8518354	7898047	9739517	7091895	5176275	10361918	5891342	7767873	10422693
sphingomyelin (d18:2/16:0, d18:1/16:1)*	192948432	155122320	236506496	349591840	184708880	209096112	197270768	155299872	290214176	147808608	146660496	172668208	230382544	284446080	187852320	267252080	177287392	287208288	207631104	211192352	323760960	143216976	311568096	193196496	225279392	152184544	126679944	187620800	176535392	219213920	147013472	194799200	232711744	240406432	221413632	207816992
1-(1-enyl-palmitoyl)-2-oleoyl-GPE (P-16:0/18:1)*	4569164	5026075	5777171	11218835	12557751	7.87226e+06	5666267	11994865	7.05291e+06	5515918	5988221	4420082	6.5447e+06	9953169	5668615	5924195	2585551	8.36536e+06	8570310	8538053	8425329	3.5433e+06	7.65276e+06	6288749	15721971	6573655	3216990	4585052	10128230	4.03505e+06	8419727	4571503	13831558	7508120	5370671	5415852
palmitoyl sphingomyelin (d18:1/16:0)	942477888	786705408	1155854976	1105731200	873792256	940113472	866004928	981678720	1080240256	816709888	751244736	894313984	1069079936	1053200960	1022036928	993064960	963017984	1096210176	1022451264	953296000	1326893312	785857408	1354735232	848315264	881418816	850890368	755684928	916363072	1040047680	978644736	795717376	856260480	1052417536	951581952	927744448	870487296
palmitoyl dihydrosphingomyelin (d18:0/16:0)*	66284684	47380416	73472384	92427264	58877376	59754284	47782288	60521512	93806200	44928584	50465168	58296740	99315232	63378360	68174808	97807280	63010488	86987088	75503136	68175680	137883232	42295584	107514608	75849336	72904624	40311552	43784824	69547712	74886256	58722644	47764796	62988584	94089992	60902064	68351200	55378956
1-myristoyl-2-palmitoyl-GPC (14:0/16:0)	10661124	10942957	14203892	52387704	18868056	9621356	8853986	13233402	17792060	5310481	9932066	12653883	7818926	16146305	18770968	20197350	13050359	9317944	22048796	13497324	16347043	6462040	12965192	5659587	19140648	4400755	6.71825e+06	11565890	13773689	14281454	20550680	12401802	30926028	40535600	5298204	21327772
1-palmitoyl-2-linoleoyl-GPE (16:0/18:2)	36008196	26101530	35648460	54291968	34893320	39370224	35232580	26679088	24963344	21975488	17206934	32494972	20414414	31403266	21436488	28570766	17328480	51013328	26023332	27412332	34306484	17843468	59434196	19617160	59372524	29353444	26990676	40865000	34957712	61192876	75148504	29972452	37250852	42304636	17505952	29620444
1-(1-enyl-palmitoyl)-2-palmitoleoyl-GPC (P-16:0/16:1)*	4227263	3307641	7.48672e+06	3202726	3416130	3.81121e+06	3340574	6246154	5109071	3663209	6299865	3426387	3890666	4254851	7648096	4261819	5147590	3.85611e+06	3755442	4884440	4848909	3117829	5840374	3645470	4246523	2228951	3285885	3163960	4607876	4748928	2772758	3276242	3924617	2531252	4500363	3142833
sphingomyelin (d18:1/17:0, d17:1/18:0, d19:1/16:0)	26375076	28192154	35300908	51119860	27161456	37736912	38117128	26005232	37071028	27290500	19896486	32412036	35380512	41368680	40968188	34338100	28378052	56246848	40542084	49545712	54609560	23053816	49923212	21113788	35455672	25616788	21341648	30993834	28182470	37150792	30054140	33801088	44321716	50453768	26267352	33927928
1-palmitoyl-2-oleoyl-GPE (16:0/18:1)	13528122	24489748	17262828	85639640	37689596	23415540	25132664	16500051	20643804	14423021	12481015	28270948	12462216	13478382	20608728	25634888	14489152	35714080	18436092	18649928	30618960	15150333	40471632	11423032	41804584	16181610	16456927	28060572	28000342	37210704	43564456	14995842	33345112	38799832	11961200	15872562
1-(1-enyl-palmitoyl)-2-palmitoyl-GPC (P-16:0/16:0)*	28760094	25104430	34910184	28972048	26950532	27922582	25802246	26857168	28067598	18226952	23696688	23288860	25863152	24312464	29555278	27465524	26359004	26656168	22529512	33019480	39830596	18722136	36184408	22627404	31133964	15817838	16534381	24727524	23801722	26344782	21560404	24074152	34991680	20812728	33750080	23286468
hydroxypalmitoyl sphingomyelin (d18:1/16:0(OH))	4731208	4389067	7972601	2971211	4206625	5415433	6134506	7502572	4516607	5.2314e+06	4268295	5867636	5344752	10230204	9506397	7475093	5.41861e+06	6347100	8.34514e+06	4587176	7219922	3943102	9268573	5028304	3.70815e+06	3748714	4537961	9377157	10177020	6786413	4963926	4619647	4918502	4699490	4794468	3.93129e+06
1-(1-enyl-palmitoyl)-2-arachidonoyl-GPE (P-16:0/20:4)*	25676564	33369868	29490850	91651992	120548864	61413524	44476512	48463280	37723940	25067024	36479852	35664016	54793288	75437760	44006096	50708964	14454603	75748272	35103420	53040192	73260176	36627720	47471544	28292816	105632568	44892032	22271736	36042144	21408280	33224414	34480004	40081232	82184248	44724908	60518056	46668472
sphingomyelin (d18:2/18:1)*	8857169	8848958	8890431	14491860	8037890	8061846	10042049	5980762	14381360	6585758	5390322	7329137	10716787	9998927	6000536	9838383	7868180	15562322	7199322	12737298	13401446	5434510	10356560	7899469	10810395	5719153	3777556	7733215	6455812	10663823	6942350	8479888	10473775	12237686	6949535	10692142
1-(1-enyl-stearoyl)-2-linoleoyl-GPE (P-18:0/18:2)*	29116924	25968642	28145804	53466824	67931136	39345964	32349572	54408576	34095044	26294968	26327152	18332220	43571344	107487528	25660688	28509588	10008828	75686304	59174176	57093940	43774364	18804060	45911160	33187720	80168240	40363248	18658294	27998192	35309996	23740758	53839644	19946772	75534840	59601924	35825132	44191936
glycosyl-N-stearoyl-sphingosine (d18:1/18:0)	1385858	854042	1549736	2764283	2203496	1545479	1543315	1108101	1767488	1259014	859105	1330032	1864179	1556126	1467623	1838760	1511336	1670897	1678444	1532306	2249853	1000815	2475742	1241265	1702032	1309583	1197757	842938	931765	1777689	1314629	919128	1564631	1304964	1028871	1543520
sphingomyelin (d18:1/18:1, d18:2/18:0)	60067568	73177664	51733076	111597832	62240748	81135432	87415592	44043700	77514944	65069008	48901076	86147168	76404440	75285616	66662076	72096712	72215352	85779856	56896536	78509432	117383944	60799176	81782248	49553876	77957520	72721344	56813400	50598072	49403932	87030096	51883364	78643472	63253704	97262848	51941040	76044936
1-(1-enyl-stearoyl)-2-oleoyl-GPE (P-18:0/18:1)	4007788	4902192	4973376	14122362	12885045	7.45937e+06	6485494	10880878	6.59508e+06	5101795	4766066	4142631	7853208	17428036	6549017	5853406	2462865	9779200	9551222	9744458	9447368	3197879	9557973	5721940	13650761	6475161	3397392	4286099	7411141	4292852	8373309	3.91211e+06	16739469	8838105	5108233	6468033
stearoyl sphingomyelin (d18:1/18:0)	149136640	172607984	130254184	185584688	160491584	191303552	181727664	115565728	182212368	149217104	102330768	243114848	182940720	160429424	165091776	180761504	211989408	199526336	132589168	201387840	293152640	149842336	167836640	107572096	171625296	180447360	145293456	141825440	139474512	218497824	138794864	189651440	173243344	220576736	126385776	157372672
1-palmitoyl-2-palmitoleoyl-GPC (16:0/16:1)*	52474312	51492680	98413504	215239312	105504008	62676936	63705684	59372456	109234672	44673632	61912284	82531144	51143920	75017264	121764416	174205408	63456672	62275576	83993776	65514608	48772352	54167164	103624072	39799704	86140424	42430244	64261820	51461280	76889736	99202672	93087592	67415184	82343480	99736384	37294476	57877760
sphingomyelin (d18:0/18:0, d19:0/17:0)*	9493992	12393336	10707560	18502880	12834182	11949707	11841771	5900118	24894576	7174674	4572392	22492432	14126708	6232410	10779136	34120092	19654232	17303718	12259452	13402153	37896108	8859403	12311801	6.24379e+06	13184531	7661426	7918693	15427984	8591360	11805885	12889511	20733064	17573032	18842992	13176880	10310682
1,2-dipalmitoyl-GPC (16:0/16:0)	108632840	90437968	147644944	141838336	107955440	112346120	96589104	168941696	121877920	99519864	120861552	113339528	102517944	118559144	123248592	130559248	186173024	104899672	102754496	87985736	144293920	115044944	131038520	103929080	118298984	83153176	112133624	121926816	135570560	134557968	96471200	133315368	131707968	123417624	145908448	112251544
1,2-dilinoleoyl-GPE (18:2/18:2)*	3848925	2663158	1168786	3326778	3270611	2245300	1852224	3917053	932242	1463795	1625752	2117171	1196897	3075922	1261223	983614	69675.5	2868988	1880601	3453178	2519536	1303022	6151283	2054686	6523833	1826733	2955447	2596012	3553867	1774356	8250144	1316282	3547748	2407124	2459783	2479474
1-palmitoyl-2-arachidonoyl-GPE (16:0/20:4)*	24530066	43639924	38236480	88548728	48443964	47010516	35085928	25598008	44855332	24284556	26611486	39080260	30881800	28270208	31659302	37008804	36238520	48432048	30000380	38412956	66668796	35853416	64460544	24574254	64253940	30955064	34960048	40046600	33309040	73711672	51062712	50379520	48658256	58994240	44263512	36671960
1-oleoyl-2-linoleoyl-GPE (18:1/18:2)*	30960928	29081248	21494180	34554652	31558980	25189390	29767472	30071216	13867083	25579036	19429464	19118096	14278584	24308904	15010574	15469842	5313517	32020156	22691786	33093024	22153306	16851054	54477704	21487504	58510124	20268476	14860203	28952304	40117668	30601450	83833936	16342453	25626744	34238668	20060832	28725980
1-(1-enyl-palmitoyl)-2-linoleoyl-GPC (P-16:0/18:2)*	111503736	79248984	99704112	84581784	87966784	89197592	73471992	87807560	77620800	83344288	70132608	54575408	101241864	116524096	100118224	70110992	63786912	104298552	100508280	121522976	113183896	61557632	131150640	92248728	182129632	57383480	58872816	78980008	63262164	98289416	82184264	63589032	178617120	113288464	104809600	92508536
1-stearoyl-2-linoleoyl-GPE (18:0/18:2)*	95185608	82988176	107886256	242966192	169673424	124485176	116437480	93750824	76396520	75562176	53104164	105130432	68089472	99817728	60443464	106134560	35759008	185830624	92783160	124356456	142846800	59705740	181999008	89671344	235637232	106995984	91363176	129506776	110046736	131991304	294044320	104824464	149079072	145031440	79162512	120727336
1-(1-enyl-palmitoyl)-2-oleoyl-GPC (P-16:0/18:1)*	39773280	30042184	71015472	36193388	37375740	48521424	34589996	61331604	45343424	42838652	51328792	24880544	44189544	54061132	92091104	35213048	44734904	39445568	42608656	46458168	60938840	31425724	70272224	42968544	43706920	27047082	32679540	30610424	53739412	49661336	28747100	31276920	47902136	36024884	50258432	39271088
sphingomyelin (d18:1/19:0, d19:1/18:0)*	11143977	15291606	13261119	24368456	15599672	17867044	15144701	8114051	16382134	12762897	8529366	14678154	15170846	20422660	16917144	20698828	14836668	28190254	16801764	21970880	25204956	9299012	15995432	10796016	18754112	13291357	8831676	9655512	10034327	20110032	13079715	20829964	19787916	22955940	8752026	13335025
1-stearoyl-2-oleoyl-GPE (18:0/18:1)	11877235	17490584	11842687	67196768	43492004	21622752	20411256	16437314	11861596	11668740	9887971	21599216	8550209	16069911	12063617	18016668	4503519	28972310	15570997	21929312	34213048	11285743	35361864	16766100	45530744	19662046	14038125	22585990	18551304	12523271	49212380	12004757	31835968	31261228	12967762	21967248
1-(1-enyl-stearoyl)-2-arachidonoyl-GPE (P-18:0/20:4)*	45553488	78216152	50226888	211367360	225779808	96854184	87330480	103320392	102608968	63996856	81202208	71282896	144836256	261208672	100746472	103381856	37531708	172280144	96555256	146504256	207876256	81853344	127002216	80150840	187367680	85440680	69223528	82904008	36678912	68403512	94167872	90756896	208207920	126137352	181929152	117168912
1-palmitoleoyl-2-linolenoyl-GPC (16:1/18:3)*	1523518	1248414	1.99693e+06	4535855	1837958	879954	1339833	1232947	2729694	1114174	571212	1101212	1.93564e+06	1434120	2333634	2203914	282933	2085454	1853260	3083945	761026	1109782	1732164	1253046	3364333	479858	677307	1234798	1.83313e+06	957002	1699311	1921436	2006911	1648126	1.76674e+06	1137458
1-myristoyl-2-arachidonoyl-GPC (14:0/20:4)*	3529917	7647478	4860804	53070832	16268456	4.13046e+06	5829237	4053166	19335072	3588932	4840755	6614244	7516800	8196312	6155366	12226279	3333011	10357740	9647846	13822103	14224493	4764348	5025684	5584110	12055285	3217068	3094674	5453316	6439660	4547886	7065781	15106151	18531196	16177485	6403443	16761436
sphingomyelin (d18:1/20:2, d18:2/20:1, d16:1/22:2)*	2163888	726754	3495237	1844797	3.03965e+06	3056078	3210362	1168385	5266829	1813285	964991	3847347	1672141	3850687	1342514	2921259	1114974	4004940	1682930	2957745	3271598	1650391	2198672	1851345	2178524	1863490	977126	1909268	2969501	3914444	2084255	3710643	2956375	2252951	1875071	1470734
1-palmitoleoyl-2-linoleoyl-GPC (16:1/18:2)*	49723008	36304256	145748672	101880688	117086936	42722732	47977536	47257904	141840768	104532944	57577612	45651744	63276364	59217552	46466276	92651696	17638792	140916992	55031984	77474856	46977380	48315504	63345636	109578184	168424176	33658056	67019348	48012560	61305168	44762032	142542112	119851184	64280672	54148036	81083152	92481952
1-palmitoyl-2-gamma-linolenoyl-GPC (16:0/18:3n6)*	7849515	29579600	7849515	114617416	37654692	7849515	7849515	7849515	67020628	7849515	15699030	7849515	7849515	7849515	50940124	52545132	15781768	35300156	7849515	7849515	7849515	7849515	7849515	7849515	46960432	7849515	7849515	7849515	7849515	7849515	7849515	29075612	63805988	7849515	24002272	44063704
1-palmitoyl-2-alpha-linolenoyl-GPC (16:0/18:3n3)*	89015656	47119512	11552756	96408736	11552756	62676344	81993256	48988976	11552756	11552756	11552756	57103212	68324640	93837520	45263860	66883272	23105512	11552756	114098200	115217376	73360560	44939496	94070752	11552756	11552756	42497632	11552756	76705296	73264712	85799560	11552756	11552756	48310852	134068768	11552756	11552756
glycosyl ceramide (d18:1/20:0, d16:1/22:0)*	2653059	1531916	2741272	5885754	3976477	2233383	2355400	1447384	2942244	2353649	1414891	2309641	3266586	3124408	2232108	3186306	2777772	3711665	3111516	2916629	4430031	1.50454e+06	3644902	3293075	3266925	1973741	1803382	1218407	2195336	3.3303e+06	2352388	1.70617e+06	3161936	1678194	1844104	2.68123e+06
sphingomyelin (d18:1/20:1, d18:2/20:0)*	36392856	47897736	28429608	55907316	39453992	49850524	51032020	26409334	42875464	43967324	39521352	49521072	58130072	60404036	37858024	38317116	42650208	53304044	31593986	48502772	66892152	36639528	44567756	40816616	47846888	45081568	35036772	26922160	35504568	52345420	28109212	55678952	40485672	56088536	43758152	39358860
1-palmitoyl-2-linoleoyl-GPC (16:0/18:2)	2280589312	1811776256	2153121536	2571063040	2268677888	2156144640	2096854400	1969433984	1882212096	1836792320	1564024192	1818404608	1898741504	2428455424	1528802048	2467788288	1410100736	2554669568	2200736000	2080679680	2133900800	1602291456	2345147392	2218030336	2524376064	1900922240	1604478848	2062192000	1839556096	2328084480	2371496448	2105571328	2220142592	2292969984	1672656512	2125009536
sphingomyelin (d18:1/20:0, d16:1/22:0)*	151965072	166809312	154249792	295924800	205164336	191606496	159853232	97750928	193440112	161391872	130527568	186158368	189219328	213011264	142891792	212541856	140776688	263506352	189438512	218689136	270991008	115429800	187857232	164512416	228231232	173077344	110353872	124232000	153654144	200571072	158790624	195619472	230524208	256294064	123518352	156961888
1-palmitoyl-2-oleoyl-GPC (16:0/18:1)	1297234688	1279194240	1686301184	2461476096	1689790720	1734871168	1504563584	1441037312	1670335616	1298320896	1265832960	1336458368	1320295808	1606389888	1776403840	2039793536	1292549376	1529458688	1574676608	1320440320	1455313408	1217746816	2015763584	1303594368	1652168704	1330998528	1289508736	1147719936	1439565952	1654048128	1458933760	1395940992	1458915584	1605340288	1001587072	1399733888
sphingomyelin (d18:0/20:0, d16:0/22:0)*	2741097	4218053	3363501	7731008	4.14531e+06	2829371	2961152	1256953	6497969	1876810	1616053	5799297	4642041	1706344	3153103	9234816	3748461	7227460	5150550	3826277	8217772	2.05523e+06	2424161	2889986	4010391	1789991	1729458	4070270	2593639	2298940	3951530	6367247	7264170	6324214	4132536	2636117
1-palmitoyl-2-stearoyl-GPC (16:0/18:0)	33779760	26544788	47816164	70333632	43680796	41530772	34957320	38915348	43652144	26190720	23941020	30806872	36547344	38549224	34422744	43826108	32143506	43368628	45908768	43651420	61168856	31352476	58578152	41818040	50519380	33403568	25225280	42006672	37120284	38681704	40577492	36521628	56241472	58005880	40049512	53439796
1-palmitoyl-2-docosahexaenoyl-GPE (16:0/22:6)*	16673550	31914484	101268912	96762192	65618760	82116920	40578248	46069992	40915376	45745168	20448868	38651192	30591474	50607928	28745840	25150036	31014012	51761068	15632673	26123040	57860100	31775372	75799472	30929112	59330788	56439228	112055592	32509836	23637996	72267904	26587776	70161168	45025832	30456932	58558748	36789980
1-(1-enyl-palmitoyl)-2-arachidonoyl-GPC (P-16:0/20:4)*	46964452	69204256	46981808	77547728	66305648	56227160	53194864	70275520	70006248	41814208	67435464	53162780	63843216	69067416	65058612	63956620	62185880	62299312	53605296	88927400	100823048	62246004	61860636	61902728	86210776	41841880	42129584	57106104	34574780	48182952	61429000	65646664	96145552	54317068	78494784	63959048
1-stearoyl-2-arachidonoyl-GPE (18:0/20:4)	69355688	114030376	122747400	298184096	174946576	151055168	139047344	98733608	146963104	89302304	64774068	120456800	115985024	106910000	79212304	143583472	107248904	199153360	104566248	142600000	227505824	127216152	169463344	94686152	227846272	115632704	128725992	148187520	89599960	222687136	172256864	203879792	189715920	201966560	165265248	131937752
sphingomyelin (d18:2/21:0, d16:2/23:0)*	5.25541e+06	8397993	8590781	12523989	6495525	9372723	8905428	5004841	10145575	7558930	5606302	6512698	8139637	11956867	8508370	11273148	6535994	12364308	6865685	8956887	13040582	4140971	8120618	6220353	7144905	6569749	4381105	5056116	5824721	10230943	5709141	12291730	8028618	9850463	7398576	6868608
sphingomyelin (d18:1/21:0, d17:1/22:0, d16:1/23:0)*	32102914	33459048	52540096	77133144	49777900	42464676	38344364	26793344	51431624	42070100	32233272	32954900	44676964	53794512	46759568	63970952	30037986	89802040	68648872	58410312	60953488	25223396	36093196	36597312	59167544	33921064	27822244	40190988	32783364	50800424	60399848	54001788	78467824	76458184	32098444	47116728
thyroxine	210269	181054	169575	90907.9	161276	358713	303255	159092	385164	321144	174181	296869	236608	332391	221651	172564	160663	276568	121917	229143	323759	254405	313719	244346	175023	266236	71134.5	221316	192515	136416	86814.3	338914	218812	261043	211431	349899
1-linoleoyl-2-linolenoyl-GPC (18:2/18:3)*	14381914	5835792	7340817	20167808	7741222	8238543	8424339	16799150	11670308	7294825	3559789	4524698	11415387	18153556	10424824	7824532	710890	12040085	11061256	16718635	9720890	6300896	14448066	15376792	21605738	5428615	4.18379e+06	7372449	12410480	2856681	10756140	8688999	13354993	9094669	11519598	8083888
1,2-dilinoleoyl-GPC (18:2/18:2)	327548672	182394160	207030720	280780576	279717344	231547328	183638800	317601344	184200640	176747200	147984144	97946448	223675008	294099872	147267856	160102928	33021438	392315680	316528640	354071360	251407152	116748656	360987456	450360960	356594688	167145184	58919948	220633136	279722528	103697952	313747232	138194064	345974208	243647840	193918320	266724816
1-palmitoyl-2-arachidonoyl-GPC (16:0/20:4n6)	818764096	1283384704	1036980736	2135377024	1438432768	1309301760	1132224256	1063153856	1499163264	888321152	1097074176	1076727552	1371696000	1272339200	1031045056	1657660800	1251419008	1520062976	1111124352	1324787840	1801950720	1368882048	1247582976	1192974336	1530585344	992050688	1114191360	1099090560	819074496	1528072320	1127088512	1677540096	1581827200	1408891904	1426353920	1288628864
glycosyl-N-behenoyl-sphingadienine (d18:2/22:0)*	3.21385e+06	1.42017e+06	3028707	4690420	3333791	1.70653e+06	2.45243e+06	1169717	2.84168e+06	2173717	2.02566e+06	1673815	3361475	2934807	1.98348e+06	3.02583e+06	2.43038e+06	3539353	2756257	2.32201e+06	4.28767e+06	1.20967e+06	4494536	4.62687e+06	3.65201e+06	1.6824e+06	1628204	1331000	1.93353e+06	2.80636e+06	1974605	1.42137e+06	2567627	1.60416e+06	2.45229e+06	3.68449e+06
glycosyl ceramide (d16:1/24:1, d18:1/22:1)*	303353	176002	594285	482441	1244629	257669	456495	448610	1309766	182048	57161.8	276841	324700	608810	679590	528442	357677	407764	410294	360975	442442	74599.8	563942	141031	243752	70366.9	322596	175259	460059	523022	274964	229416	566031	127155	170654	260499
sphingomyelin (d18:1/22:2, d18:2/22:1, d16:1/24:2)*	17314616	15644082	31654008	18409872	21846376	19410334	23915906	15742118	38311552	17003644	15076879	26887824	20875220	26106328	17555884	22731736	21717598	30307732	18820248	23996978	23744824	14238484	17936704	14999874	18238964	16207613	13241218	22792516	24290708	30524068	18241704	23414160	29311236	22217694	20708220	14194515
1-palmitoyl-2-dihomo-linolenoyl-GPC (16:0/20:3n3 or 6)*	816772544	665588992	922536320	1223117184	1052588736	891760256	870838592	418718144	992426368	489198304	802978624	865942144	863581184	970726528	880957760	1053533760	579743296	1031449408	1069882304	964235968	715360960	544140544	808243136	672536768	976897920	726254080	289020896	654499200	843263616	840561984	1068656704	830950784	979976000	890979136	350339104	824927744
sphingomyelin (d18:1/22:1, d18:2/22:0, d16:1/24:1)*	223819008	203998736	281392064	391555968	138228832	241923776	233065216	180412080	297433856	239779104	228057312	234554624	276608256	317026560	215536864	268506848	201388192	378360576	281446592	291281920	319670368	172424112	283769728	280984224	288808096	208919232	181111712	225495840	236068640	287083232	218334672	264875376	315240800	317307424	248975440	254016800
FAD	10022.9	10022.9	10022.9	35492.9	35185.4	27915.8	10022.9	32094	10022.9	10022.9	10022.9	10022.9	38334.9	32094	10022.9	23467.9	10022.9	10022.9	10022.9	10022.9	35215.9	10022.9	10022.9	25977	10022.9	10022.9	40357.1	22983	31978.1	10022.9	24455.7	24955.2	10022.9	30739.9	10022.9	34225.5
1-stearoyl-2-linoleoyl-GPC (18:0/18:2)*	1906967936	1547303168	2005034368	2096080896	2148448256	1854973568	1821432192	1870810624	1884215808	1822304384	1455149568	1593684480	1891185792	2191731712	1601369472	2147766528	1155845120	2357751808	2237088512	2160577024	2118844416	1429866880	2244069888	2410832640	2243579648	1743003648	1395887360	1883110400	2023348224	1719019136	2265261056	1804556032	2081276288	2157848320	1839548800	2074340480
behenoyl sphingomyelin (d18:1/22:0)*	300857664	260884448	342693248	602414976	290084896	314531456	288403296	207413056	329496640	294849600	254993600	318601952	372412992	325003968	244723728	446932320	238058480	527321856	410594272	407864640	481893984	214308304	398519200	380262944	437001504	293442656	212270304	328067872	250905408	355651392	301707872	330148416	452201536	399890592	298949600	354019424
1-stearoyl-2-oleoyl-GPC (18:0/18:1)	338681952	335970656	534491520	850059776	621929728	488097056	420138016	443486176	595496576	385037888	323302176	384083680	396240064	509755776	755684608	562810368	269929888	462694496	595927360	501445632	529110976	302621792	755652160	485253632	477365920	386167296	288964224	331829568	517981920	330531808	489101088	344605504	514821216	608959424	323026464	488172000
behenoyl dihydrosphingomyelin (d18:0/22:0)*	4198774	4681845	4665809	9617851	4892993	4.05531e+06	3859471	2892897	7.78008e+06	3.22907e+06	3.78141e+06	6171504	6913038	2209038	3506757	13171616	4898612	9324295	6118156	5222769	10936172	3.18313e+06	3815782	6396808	5959552	3049305	3575732	7602754	3566874	3097653	4272730	7861052	9235671	5982586	9323818	4605665
1-oleoyl-2-docosahexaenoyl-GPE (18:1/22:6)*	2281691	6873571	14843962	17593144	11115903	9812184	5512558	5096277	6248841	9213333	5822169	5096704	4666105	6537962	4926873	3429498	2518438	6204888	1961234	3538953	5472085	4098815	8758772	4836681	9496470	7698613	14360384	2737846	6310604	7850760	4206431	8654353	5109150	3.99452e+06	11290384	5096664
1-stearoyl-2-oleoyl-GPS (18:0/18:1)	2805752	4773342	264007	3933796	3359487	1783132	4366801	1816039	1250331	948539	1482297	5051537	3062457	2706498	5455170	4444724	277964	429768	3954881	2.00916e+06	1264623	4618916	2628688	3098586	1225400	2810516	1454771	5376251	6168337	6054700	813134	621779	4884525	8364528	1764393	4633163
1,2-distearoyl-GPC (18:0/18:0)	875014	323404	323404	2648992	1902789	1278763	323404	323404	1793907	646809	653797	1261521	1387774	1.53022e+06	323404	1255743	323404	989569	1735196	1255374	2212322	1169931	1808646	323404	323404	323404	323404	1893977	1709971	323404	1569301	971101	1864403	2.02163e+06	1474969	2984092
glycosyl ceramide (d18:1/23:1, d17:1/24:1)*	403183	38295.5	38295.5	519062	973842	206793	520233	38295.5	1141818	499038	146242	438692	378393	364813	868688	38295.5	599424	465169	700172	141070	38295.5	38295.5	599204	38295.5	304679	38295.5	254409	198843	547599	389515	405567	38295.5	279013	38295.5	38295.5	38295.5
glycosyl-N-tricosanoyl-sphingadienine (d18:2/23:0)*	927683	119952	239903	1649667	1159832	552039	1314597	261841	1181276	815468	275453	475070	1388293	1232380	1.03327e+06	1196477	656639	1623110	1018678	858841	2399149	357266	1158303	1273445	1213102	119952	551673	611590	566416	996068	762560	119952	1357837	540672	730413	1256766
sphingomyelin (d18:2/23:1)*	9017238	8754954	18607022	14143353	9713666	11714258	14973406	11667218	22248012	10425653	7280468	12195391	10665341	14449629	14899148	14422202	9825518	21103870	12550157	14137579	13090419	7584146	12351106	7118530	10690491	7716677	7.32119e+06	12795039	11646992	17138832	10327323	15500168	17324968	14555447	11800669	9021530
sphingomyelin (d18:2/23:0, d18:1/23:1, d17:1/24:1)*	73514152	78936704	127446200	164544432	99840392	99539360	108727888	97024384	119182264	105426696	72378008	87564160	114011600	126900376	116179576	117464440	75116136	180725200	127949416	116389304	140716592	72775576	118100808	90025976	113060728	68928432	74180888	94517016	95876496	122371480	95228592	120130392	141612400	129193576	107351248	97350424
tricosanoyl sphingomyelin (d18:1/23:0)*	91859552	94137184	138321504	204128640	108520784	113136048	109594296	88721584	129072880	118866224	78286088	99178712	137560208	110522872	102504680	170591968	82642168	211088896	169636512	151467424	198968896	80979576	116299672	114815912	150375344	85954016	78302776	127962984	97287592	124998816	122702592	139825952	170422016	141814336	117655048	118825344
1-linoleoyl-2-arachidonoyl-GPC (18:2/20:4n6)*	54596244	83519824	77940400	223220656	115129632	74235440	60284640	61572688	121166608	70776824	68933200	63051488	83803064	105813944	86650856	96257688	33133998	138206992	90379376	133396192	137010912	68482680	97667864	110415784	141473488	55942660	56073408	61391868	64705996	53035372	75441976	83588088	124349152	111321928	130360504	117849744
1-palmitoyl-2-docosahexaenoyl-GPC (16:0/22:6)	375827712	333111392	877807808	890121856	788110592	732620800	351808896	416376448	608507136	519605600	301851648	436872288	474905760	572404352	388858240	461289216	337404352	513588768	275915648	437972128	682156736	394195392	585196928	454966528	526276256	531859840	859095168	387145952	259016896	559418880	238415200	707083648	581830272	364082784	717359616	808836544
glycosyl ceramide (d18:2/24:1, d18:1/24:2)*	3817317	1705619	5040345	4894958	6487022	2775770	4427482	2918647	6850683	3258850	2014974	2934616	4.16939e+06	4424249	3581570	3.80604e+06	2933302	4654082	3.42833e+06	2788065	6439177	2098482	6163114	3679574	3583201	1757866	2631048	2268872	3867566	4687906	1939954	2292221	3412354	1543417	3691737	2634621
sphingomyelin (d18:2/24:2)*	29361340	23708270	55272576	35644208	29413410	33464930	45376884	28405498	59552516	28566066	32727524	38553556	42043408	46514784	33732840	34079328	28278548	55061184	29763536	38531736	49920548	28935006	38131124	38307332	33138316	27851788	28424862	35914664	37808272	46747472	22661020	43296572	42982856	32792712	59572256	26042412
1-stearoyl-2-arachidonoyl-GPC (18:0/20:4)	588175616	953510592	817899264	1798072960	1226524160	934231296	816963456	868158784	1529563776	919127424	866331648	869921472	1239965952	957097152	957586240	1468455168	1033027008	1265228800	929247040	1212073728	1705719808	1220507392	954831616	1103569408	1172138368	807941760	1000401600	1033628800	664187904	1120908800	817552768	1529395968	1492451712	1215340416	1540562304	1180820096
sphingomyelin (d18:2/24:1, d18:1/24:2)*	353621792	280191488	565867968	499414816	424214560	415497216	470979968	433250400	589452992	393252480	331737568	387061600	441432640	526725600	387120512	394286464	326440512	546148096	376477952	418145408	555344832	324609952	550787136	392903264	358663328	298096544	307934976	382383648	503967040	496742816	260731200	435065280	429590688	364336032	518862272	312536416
sphingomyelin (d18:1/24:1, d18:2/24:0)*	698692416	550749568	1029575552	1102016512	949337600	824998784	858705088	966657344	1113847168	816978432	632211584	828697728	886064832	941316928	823666240	847133056	647560064	1073846400	883618944	829529152	1192065536	614351616	1239039872	760814464	728105216	596410432	598407808	789182016	1092895360	961847680	546882560	811920448	921808000	708068608	913098816	616888640
lignoceroyl sphingomyelin (d18:1/24:0)	181487824	143525328	200031520	318665248	187976064	177374416	165148864	142855968	200017584	191563440	195459968	175213712	235925888	164774560	141339680	215461136	136175056	285692608	261104144	239479824	298681504	142167216	237033824	236810080	243893488	150593632	158106704	202181472	169180752	182676832	156389152	212842160	252207904	217501424	224154544	197982272
glycosyl-N-(2-hydroxynervonoyl)-sphingosine (d18:1/24:1(2OH))*	638346	1748838	4621500	1919816	3941794	1423408	3.88157e+06	3986097	5.24996e+06	5430097	707757	1128545	804903	2600293	7915071	4766199	796186	1202235	3768973	1399379	3884861	872797	2293863	1374228	502842	1061551	1295310	1.70334e+06	4296052	2515551	1307695	2197611	2911622	251421	2089188	251421
sphingomyelin (d18:1/25:0, d19:0/24:1, d20:1/23:0, d19:1/24:0)*	3981017	7518510	3798118	8659042	5215060	4576713	5505199	2323106	7436489	4748570	4.0913e+06	7.42798e+06	7.00533e+06	4405378	5645825	6062728	3862129	14218847	10768614	8908501	5441590	3361324	3248182	2749435	11219710	3351413	1554516	6.59011e+06	3891256	5185873	8582391	8113580	11682240	13389639	2.94608e+06	5729513
1-oleoyl-2-docosahexaenoyl-GPC (18:1/22:6)*	33103384	34201668	71288408	74854888	67952544	49832380	26124544	32019662	62828784	63999520	44675220	33857872	45908048	45933280	49841272	31359244	23292500	40896456	23754668	37314304	44513308	31415948	44236248	43516976	42288132	33104700	45829584	22221602	39052016	43659888	25770544	50790840	48083464	31626816	65982728	64388128
1-stearoyl-2-docosahexaenoyl-GPC (18:0/22:6)	111803016	95378168	300977504	309140672	321437920	237694160	114816944	173334896	289983968	207761152	84225096	183171216	159068816	170840032	202533728	183518928	106389376	171667200	106018600	153152208	290950464	153821280	184102416	181229632	163046304	202269040	391522048	181457312	76414576	138271392	68153440	258283904	241739968	135295728	338790432	298980000
1-palmitoyl-2-linoleoyl-GPI (16:0/18:2)	5338124	1544769	6744492	7882211	2093643	3523621	2271295	4.17488e+06	7924033	2270275	1450393	2019718	3016184	5126579	4.16524e+06	8406563	1609861	6237283	4824028	4303463	4108434	1877501	4856114	5678726	6268764	1732881	1975946	4599434	3317004	5054237	4929639	3796800	7454121	4383991	2883640	4465953
1-palmitoyl-2-oleoyl-GPI (16:0/18:1)*	2296776	1591464	5575788	8741203	4831441	3360132	2407353	3140286	4832722	1.91139e+06	661659	1847172	3.39712e+06	5341126	4253996	4861644	1231173	4960331	5538198	3377456	3999851	1248081	7037529	3.70364e+06	6880928	1.82005e+06	1342438	2542119	4089631	2432286	5239073	1203785	6902397	6018433	1612748	4527640
lactosyl-N-palmitoyl-sphingosine (d18:1/16:0)	16972592	20265436	27612308	34639440	18161912	17889020	24380678	16579355	33602232	16300910	11589566	19317160	22650004	18996080	19804594	24000774	23827544	27388104	26118136	26228854	27164822	18565264	29840056	21920684	22585036	15372164	11745758	16540071	23734272	31942060	12779603	22255580	26816270	22515466	20459166	18527544
1-palmitoyl-2-arachidonoyl-GPI (16:0/20:4)*	3058115	4189843	7200158	14521021	5.80996e+06	5335210	3.32687e+06	3.59002e+06	14122386	2800990	2851734	3451727	5762846	6369582	8526401	8862498	3282102	7.35328e+06	5731445	7049247	5909338	3.24643e+06	7.20781e+06	4575842	10734212	2550096	1.84338e+06	4305516	1207280	4605408	6.41238e+06	4419458	10676641	6025434	4.13118e+06	5054423
1-stearoyl-2-linoleoyl-GPI (18:0/18:2)	19173934	9458032	41648900	29051264	11854568	16024595	14042683	20438436	26430308	15414380	6650360	8738526	18048558	24463752	12606824	29593728	8893417	24715374	20415084	21650976	18515616	12438130	22536700	32840148	28276692	12018530	8633843	18076872	28258416	29480580	22385772	15937609	25335508	17904288	17850748	17751468
1-stearoyl-2-oleoyl-GPI (18:0/18:1)*	2090199	1235094	2621127	4361131	4080261	2761649	3147021	3231296	3273540	2108203	1028491	2326483	2509957	4307953	2778510	3166648	369096	2857649	2341293	3.76623e+06	5129394	1624892	6.28793e+06	5459110	5.62663e+06	2074385	1.03159e+06	1818470	7793623	2224671	5062790	1987669	2445490	4959669	1260197	4212753
1-stearoyl-2-arachidonoyl-GPI (18:0/20:4)	45371644	43510200	95401584	170067760	77743504	67944728	65277812	47381152	115859096	53577584	35149228	50523816	76455664	73784864	53706736	91134552	57201324	103887944	77242512	79328528	86628432	64119192	80904496	83580192	117036656	47242544	54862708	58878876	38134196	123358096	86706512	62762752	103945752	80679224	64821340	71294824
lactosyl-N-behenoyl-sphingosine (d18:1/22:0)*	590964	718993	1183165	1300845	341926	506978	319875	519787	632306	896172	363925	484114	592369	660136	585377	733380	954822	735809	1131966	851501	659996	748201	474217	643210	617628	110405	452050	643773	449059	595364	602520	667878	971133	945566	972872	220810
lactosyl-N-nervonoyl-sphingosine (d18:1/24:1)*	3096679	2439665	6056062	4791016	3.50702e+06	2946566	4362984	4557978	6476785	4221287	2561703	2915345	3.89826e+06	4242584	3285996	4313315	5175087	4124537	4960456	4158642	3350208	3220824	4908900	4393311	3288968	2219062	1.72502e+06	2580877	4718636	5219253	2105481	4.0803e+06	3.64255e+06	3115432	2925134	3342470
X - 21839	1.48646e+06	3.07333e+06	108626	213446	10257.6	2.0829e+06	547676	525588	10257.6	80245.3	10257.6	286200	3.46825e+06	10257.6	100654	10257.6	553490	183138	345449	10257.6	3.78927e+06	129884	10257.6	23275008	106853	407332	334105	481829	10257.6	236261	67772.3	345037	856029	10257.6	292487	1.04452e+06
X - 22162	8866020	8142277	10695286	9045699	7112421	7703840	6792963	10823430	12478241	7506359	9449197	10418683	10444494	9486794	11543611	8088305	8.26425e+06	11364085	11456080	7374707	7006947	9213415	10463910	8663128	9070878	7.91519e+06	7.99334e+06	8.33886e+06	8745052	8.01091e+06	7356566	9065144	14094850	7416828	9912797	6494701
X - 23641	1602681	2069797	1782487	2149401	1500312	1539829	2403741	498857	649432	1532722	809940	685251	404631	23596716	1.96836e+06	1896260	1327967	1154842	2540905	1617440	1.83686e+06	717526	1930594	921584	2210475	2579652	2992348	795400	634640	739336	996659	556440	429187	1371720	275485	1131871
X - 11787	10433418	14022032	14494672	23359772	21878174	18762708	15429670	13435524	29717260	21417672	15156187	13337275	15952309	18117916	19964642	21712876	12558208	20172992	19947266	18191232	7.03102e+06	18162996	16094816	22127628	15696630	20336256	18956076	17222204	22302632	12757513	18048712	13350890	22279472	11720917	15341783	18278708
X - 12798	94533	31921.5	31921.5	135058	82185	147340	294073	175461	31921.5	31921.5	31921.5	211063	31921.5	31921.5	328359	173191	31921.5	164185	235222	283590	31921.5	31921.5	31921.5	31921.5	180942	63843	81106	77893	31921.5	111935	365393	31921.5	121706	224693	31921.5	76950
X - 25617	4.90681e+06	6019272	7356536	801995	877160	7146734	7.34909e+06	1.79953e+06	8859186	5793423	8753020	7.66352e+06	7329203	28318.6	1.074e+06	3.42201e+06	1.66629e+06	12366795	3.91015e+06	6783004	8.22494e+06	8.33444e+06	8145193	7.95763e+06	6.90838e+06	4214267	1.82331e+06	8.3444e+06	7.38147e+06	4.75806e+06	8019627	7.72879e+06	8.03632e+06	6327733	2.41145e+06	7.57038e+06
X - 12740	521071	3.03687e+06	15274.3	216251	1.48283e+06	65797.1	225680	3.03212e+06	343052	1378180	1.84714e+06	1.20288e+06	502873	1.69841e+06	2.10511e+06	507909	1.16159e+06	15274.3	208306	167234	1423079	453019	439587	1.29421e+06	1.42089e+06	625105	1.6817e+06	414682	3.35074e+06	350158	1.03838e+06	5.30201e+06	1.76121e+06	283504	15274.3	39589.6
X - 12127	1313888	1238253	1795467	963907	3833338	2.84847e+06	1452905	5247860	2123635	1132203	2711174	1501422	1179797	2181826	2903626	1282803	5210571	1036225	1816143	642025	3.4463e+06	1537935	2984702	1190228	1068772	7262243	7389980	1188480	1832054	5533623	1385935	1728543	1273873	1404605	2.03832e+06	1030852
X - 22519	438977	697730	379679	657059	906462	391065	883425	633152	885321	1077051	208762	586043	385348	274757	852276	1348091	590591	752652	795861	527642	1159651	277990	324293	1111339	1281504	382976	1256048	831948	245166	821140	1603820	497538	213318	525719	241689	375492
X - 11381	105218	141415	17044.7	61643	46805.2	140789	82748.3	130028	43892.4	17044.7	17044.7	64934.9	130935	17044.7	127321	64315.8	164145	76718.7	117919	45987.7	45431	17044.7	58101	17044.7	132136	48857.4	17044.7	35417.1	41374	51040	159335	34089.4	42501.2	165194	17044.7	100910
X - 16397	3849698	3514074	2068867	2961325	3321525	3172208	4229160	5083091	5645846	4967589	1002219	2788613	5095314	2023148	2179169	5642655	4477014	5206200	2369501	1971270	5706142	4019193	3880563	3443422	6.33086e+06	2828965	2821455	5925841	1.98228e+06	4436471	3575776	2721695	3210171	2905206	1162658	2384201
X - 23997	1759723	2244354	2717996	1282302	2980222	2460644	2822731	1881125	2919642	2315599	1420600	1688188	3097351	1890561	3105487	3360720	2182101	2269816	2761135	2147031	1634767	2226245	4110519	1286384	1649737	1789746	1717025	1375863	2.05199e+06	1756632	3098461	957431	2161198	3425534	2492107	1892341
X - 24339	383186	1.706e+06	1.83461e+06	252949	1317829	590350	842526	284989	416686	447119	523249	5.20556e+06	788980	1.01219e+06	855879	1.56635e+06	500258	423260	453025	900577	1.37145e+06	1.32935e+06	3020378	944596	521714	503750	415316	1.3391e+06	569367	522538	858009	715445	771284	472166	609159	504939
X - 11261	46807108	84784720	54963252	50082564	41906308	45830636	45651276	44330576	50982984	65617908	14804336	55587560	20965956	54942424	55008540	79268320	34206616	92105984	44607680	82247488	74227072	45264664	45769472	60639404	103418584	31501472	46438656	45072752	14242835	60728184	56931300	56795472	61696476	24763110	43365944	28107716
X - 18345	388665	1.27202e+06	786458	218380	1.00947e+06	853788	1.43273e+06	807371	562204	329669	182614	557102	440165	477266	1.24809e+06	1.59258e+06	321129	1.24242e+06	462683	394807	1.64434e+06	950927	3386492	311435	602019	1.06335e+06	176945	217104	591392	550874	341338	348698	265367	234688	495689	973500
X - 12701	2.64141e+06	2126524	2.06925e+06	2.97106e+06	859678	1.56674e+06	1.68204e+06	726249	2.5484e+06	1.43444e+06	6409651	1.16067e+06	1.90358e+06	2.91581e+06	2145609	2.44043e+06	820221	4.89151e+06	1.43556e+06	1.84323e+06	4543574	2.84718e+06	400974	2.37994e+06	4.18936e+06	1.58154e+06	1309392	2311576	1.62144e+06	1.88491e+06	3.08101e+06	723254	1.27449e+06	1.47882e+06	2.32852e+06	1.78818e+06
X - 13431	3307682	5322904	1.83901e+06	4319257	5322573	2245528	6274867	2087522	4472730	1641495	1544938	2968468	2294176	4610750	3720107	2846446	8706906	2.57372e+06	9879076	4808249	4949734	1792698	3681043	1.47833e+06	6442527	3.15706e+06	6665275	6123838	1430040	239758	2.82995e+06	1.79558e+06	2691716	17039636	649426	3983515
X - 21410	1.8456e+06	5.11896e+06	1.8887e+06	726629	4.33519e+06	1.26786e+06	3.45677e+06	1.08559e+06	1.38252e+06	653235	1.52893e+06	4.57897e+06	934035	70011.9	853075	3863064	3.72582e+06	3654305	2.83886e+06	8718326	845761	2.41535e+06	5.02547e+06	70011.9	1.68592e+06	1.52459e+06	3817856	4.63205e+06	2.98965e+06	10079861	4907499	504506	3459628	1.93961e+06	895176	6.40136e+06
X - 17328	605590	1160587	245483	1081328	978821	531896	16576018	1212385	5547031	16393528	536987	936975	690178	467729	954565	3586203	1800805	572975	28693292	1390408	2119310	2773780	355482	1793982	978777	301549	1228341	2661211	380270	589777	4206941	1506168	5345853	1408898	372160	2155350
X - 15469	2670199	3201747	2064359	4665004	6088914	3455994	7754888	4760686	4633669	8234862	953510	5237607	3105028	2614923	5135926	10256274	3527453	5303652	6745036	2677559	9034275	2378318	1773092	7538172	9436798	1290429	5269189	5488524	1422249	6966393	10975397	3194640	2678849	3702672	2517547	2961303
X - 17367	3.36415e+06	1.04116e+06	796253	279320	176996	2.52394e+06	107046	580444	297375	3.4664e+06	331326	158515	1.56742e+06	1.46635e+06	95744.5	565394	305289	565731	580019	504805	2.23965e+06	1.68264e+06	1.07813e+06	544325	1.85836e+06	1.33367e+06	331326	812187	82017.4	1.07474e+06	793130	162604	210481	1.49803e+06	121305	1.54184e+06
X - 12839	151113	335545	162575	63271.3	31329.2	246005	45390	364625	83065	523448	6686.83	150176	103930	6686.83	220249	796987	1622058	37700.5	58781.3	85624.1	229075	186492	315527	184201	214888	136702	278170	218746	20451.3	918068	264426	145018	6686.83	6686.83	174397	64137.5
X - 17692	271815	1.48609e+06	12230.7	52087.1	172793	282103	74440.6	52086.1	12230.7	130303	3876140	166271	2945461	320091	50387.7	3208335	86508.4	12230.7	231297	12230.7	163793	12230.7	3913134	1413270	64265.8	12230.7	353581	134907	12230.7	12230.7	38267.4	4010223	231915	2760244	35642.3	261439
X - 16944	446829	773185	612859	271805	335520	297788	645824	628863	288734	879604	135159	440587	374782	529714	217810	564199	1.00767e+06	752075	384658	288931	544339	471770	342481	504876	971245	234482	248184	619344	101845	807910	233950	699686	625674	287957	309956	207670
X - 11795	1953728	2048279	2169785	2772535	1768135	2218228	61645.5	841107	3175502	284025	6207159	1950904	3239320	1377039	1787142	1600658	1452941	3179451	2007392	61645.5	2538854	1110344	123291	2878232	1962934	2968583	1215320	1.61911e+06	5525661	375949	858974	874726	2831825	713613	930649	1621672
X - 12707	788694	4634458	494426	288279	1.18044e+06	1.22984e+06	759090	757546	788694	1.23479e+06	1.10479e+06	1.56952e+06	1.0567e+06	568883	1.6482e+06	525097	850762	867870	703788	406576	1.2121e+06	2.02516e+06	8.03126e+06	2.41546e+06	1.11084e+06	610495	1.23489e+06	1.04449e+06	1635041	202210	1189236	1703150	474313	744960	839403	1.95487e+06
X - 26054	914199	1.06287e+06	1.74034e+06	885003	2.37257e+06	1.24793e+06	1.96759e+06	1.26122e+06	1.65279e+06	1.41311e+06	2.58461e+06	1886353	1.33518e+06	2.3637e+06	1.00187e+06	1.40252e+06	1.32296e+06	1.58818e+06	1.98714e+06	1.23719e+06	1.56998e+06	1.11203e+06	1.67939e+06	1.46397e+06	3.09111e+06	1243498	2575501	914438	1.04037e+06	1.23996e+06	1.37844e+06	1.49734e+06	1.00404e+06	1744685	1.70262e+06	1.21062e+06
X - 23739	4688640	8146521	6553037	5263730	10796303	4713184	7081363	4300113	6500765	3761118	6579068	4686039	4230697	5518470	8009171	7224913	3.20645e+06	9010067	5496773	6353309	7016179	8084611	12877862	5774910	5469456	8354017	5136937	3469949	5952897	5398640	4591503	4801339	3692881	3231825	4771132	6.93821e+06
X - 21733	7524.21	51391.1	7524.21	7524.21	7524.21	38674.6	7524.21	29082.8	75040.1	185625	7524.21	7524.21	15048.4	7524.21	106823	7524.21	7524.21	7524.21	57150.7	7524.21	19927.2	7524.21	7524.21	45145.6	69709.8	7524.21	163866	7524.21	197076	7524.21	64277.3	7524.21	7524.21	61073.7	7524.21	63253.3
X - 11843	1.81661e+06	14876130	19326778	78190.3	674719	3.94855e+06	7715007	5.62258e+06	915521	7.49828e+06	423557	45971668	673132	371277	32260850	975245	6.08112e+06	2.17811e+06	684849	22365500	633718	12445500	650074	825040	17475246	3.12142e+06	346488	1.13256e+06	4.50673e+06	259545	10191761	2.1395e+06	7103707	7.14077e+06	22534370	1.24305e+06
X - 12111	193157	2.03963e+06	319529	278546	131101	153528	475979	735729	191085	181458	3.39924e+06	2.96003e+06	3147624	112345	87707.3	1977616	216330	186996	705241	2.91931e+06	2.3052e+06	142890	167752	905292	1.22376e+06	91277.1	229417	219937	291223	316097	329558	1.16402e+06	128472	149466	290446	1.5162e+06
X - 25417	476703	382724	1006711	170855	1192594	2.42951e+06	1615810	905750	2756380	313145	260064	318213	587184	2236499	1493871	349489	376795	1533371	493514	557476	1350824	303311	1527740	3972476	499954	941706	4563586	575560	330587	387763	359603	252183	230989	572159	1750982	620984
X - 25419	121470	242939	1148657	121470	7993999	13828836	2410281	1623476	3212634	508240	1173432	121470	804818	45620732	626109	698320	121470	2053624	121470	983498	1016836	121470	5.01641e+06	6572064	492703	1438937	12011155	897300	121470	882866	121470	1233318	450389	121470	832442	573937
X - 12097	846066	2112109	1494204	301437	563024	722648	2522558	10064965	2.90747e+06	1275562	1132104	2584452	1671225	1442939	574313	2057818	2102190	3439471	1639155	4.06146e+06	4870832	1657212	1489348	2446941	1419388	976816	69122	2148386	2028862	284797	1431889	2373742	1486445	712472	797542	974719
X - 25523	10076.9	10076.9	10076.9	10076.9	10076.9	10076.9	194048	665182	283390	151012	10076.9	10076.9	10076.9	10076.9	10076.9	10076.9	264079	10076.9	174244	10076.9	10076.9	10076.9	10076.9	61562.3	10076.9	10076.9	10076.9	939583	59117.1	200812	10076.9	10076.9	41300.2	23896.2	320454	10076.9
X - 25656	1134237	1236640	3580044	1568926	1534204	1321231	1416722	2.09191e+06	1334233	1496675	1.77774e+06	1388218	2497498	1845900	1103425	1373216	1505783	3.15496e+06	1230446	1398660	1226620	1276982	1388909	1292459	1435253	2409677	4144313	1478737	2182132	1388361	1.49235e+06	1383361	1549752	1589904	1689879	1284014
X - 07765	5.89086e+06	77270056	23344174	14199583	23143260	5581323	4.75844e+06	329389	5148796	4184566	2.08211e+06	172815648	21718544	205138	78227016	19845390	7.42e+06	6276075	2.25678e+06	14090196	14582600	9747931	23929908	4.88509e+06	19680558	2858445	5715727	31850990	2.17286e+06	14789183	6601088	14981395	10871634	1.7649e+06	1.31664e+06	13476533
X - 25422	10006695	13415476	22592602	15018053	8325171	24977396	14370263	40120392	40858920	14105817	17943604	7517597	14176808	19373040	18736880	48367000	31709762	14075400	25131706	16518486	10870373	16836894	7724010	23753056	7716514	31335244	16382190	35041956	18942504	28675634	18717416	14400731	8457455	8673438	14133769	22874372
X - 22508	325486	406927	616387	120779	813448	241318	453978	6285.88	881366	6285.88	574820	93118.6	311954	345050	578880	1.01772e+06	99533	196172	532230	484038	6285.88	6285.88	317148	418881	6285.88	413978	447116	473717	318117	753623	320202	691332	602506	196095	305212	46563.3
X - 25420	391693	743413	574890	304020	684745	645179	270200	396341	846489	457294	604481	278738	1092290	1402037	219669	446492	185740	898905	377608	659893	222746	229248	430462	656844	485421	637906	438463	1497329	92870	312094	350047	775916	422094	841180	663077	288539
X - 12407	3277509	7336978	4.16657e+06	821435	801644	978178	1205726	1.15104e+06	1.09425e+06	1.87179e+06	3.21153e+06	3.53201e+06	563662	2.01512e+06	1.33589e+06	2.2666e+06	2.56238e+06	2.70075e+06	2431724	1.08019e+06	3.15947e+06	976013	2.77852e+06	1.20909e+06	2.19518e+06	486126	2.18855e+06	3.56048e+06	1.53005e+06	183667	8.35528e+06	1.15978e+06	2.74161e+06	1.83122e+06	1.76534e+06	4775163
X - 15503	3.6132e+06	3.21258e+06	7749065	618857	3.20932e+06	3.7165e+06	4836040	17364538	12071149	6.23076e+06	8295733	4325022	7204782	3.71599e+06	6.84494e+06	3.2423e+06	4.784e+06	2.75324e+06	6311095	6348700	6.03095e+06	7449276	6184788	5235737	5118255	3.34227e+06	6589380	5.60234e+06	10066514	5.43223e+06	3512998	7951265	4.20629e+06	2.85317e+06	4.69801e+06	4.50479e+06
X - 17353	5.74207e+06	10006829	5180.91	240241	18798262	1.70112e+06	5180.91	1.61356e+06	1.58372e+06	571617	39405568	1090563	959321	318468	2104142	5398392	5180.91	1.15612e+06	27184.3	4111501	2.08176e+06	739736	1.95942e+06	1299980	1989261	1.0166e+06	1.35529e+06	4430004	5180.91	673037	572100	45460340	1196702	5180.91	10367524	5258552
X - 23590	3632226	1979624	7.42618e+06	1919438	2959797	3083471	6223126	2.94256e+06	6919972	2041286	2329953	2343779	3206283	3.39918e+06	3344722	2721038	2332251	3328104	3631562	4541625	6141845	3434013	2872047	3916242	2.92821e+06	2.98883e+06	3167792	3098414	3.12414e+06	3394182	3890132	2.9815e+06	2615935	3428388	4685902	2.93132e+06
X - 25265	62127480	59091984	90631616	60149676	62182948	61953040	58904856	64098656	57590964	57565232	54686476	55779804	64431380	57074796	64413212	64050856	61901864	96233568	57975424	54213340	61488768	60885456	56900528	56106160	60786776	50430624	58952656	58135400	64183976	54182400	66467648	57710472	57591596	68787592	59876132	59568760
X - 12729	656081	746687	849781	503276	1.31827e+06	334802	707776	715715	424109	5.10907e+06	527688	1.12576e+06	890898	1.15021e+06	472991	619233	684897	1.4848e+06	495504	824360	585831	1.01499e+06	1.98789e+06	2.01704e+06	695944	203695	355563	1.00846e+06	678395	649026	1.36351e+06	1.40357e+06	285596	919875	1.41271e+06	3.16472e+06
X - 17343	147319	3.93481e+06	76489.7	44276.7	130605	113286	121910	164393	40880.6	352248	437205	1.87278e+06	143466	189756	4635588	2.28093e+06	50927.2	199886	262883	49938.3	282049	2.581e+06	149633	434555	175572	39015.1	313602	467079	117724	45000.2	177971	186092	158856	172474	210394	604171
X - 24699	39430676	46045300	44984256	33855568	51484516	37015592	43616156	37794408	47425072	35881980	43212248	35281080	44011128	29401356	35370548	50939688	42289788	63422264	39952152	45356156	62911740	41798396	35199868	65131556	61170648	28969920	37241908	49774688	27176876	41347856	40067156	37926700	29243138	38300088	39846868	45877920
X - 17010	64455.5	75172	9765.42	53482.3	40146.9	112446	50644.9	76473.3	19769.7	35562.7	72414.9	60317.4	58153.3	23027	9765.42	35204.4	55436	43026.3	31573.9	47294	79568.3	59843.6	51456.3	38187.7	85926.5	9765.42	64550.4	77103.8	29692.5	62943.3	156458	37554.1	55263	19530.8	108353	62077
X - 12830	4063610	9427803	2.11541e+06	691510	10919.5	3.32069e+06	1.72731e+06	617037	10919.5	509713	390451	3.05128e+06	13697985	10919.5	744813	319072	3.29667e+06	637673	3.57204e+06	34543.9	6.86872e+06	276609	145645	26963310	715651	1.12884e+06	2.72749e+06	2.27424e+06	122219	1.0005e+06	987475	2.56747e+06	3.94418e+06	21839	2.52176e+06	3.15845e+06
X - 12013	299578	3.09859e+06	5.99614e+06	17624.6	108989	507505	1.37972e+06	684050	114952	795303	102231	5490936	35249.3	56402.6	12044502	267374	624148	17624.6	205691	5.48342e+06	95659.9	2.28807e+06	739374	68436.3	2.99755e+06	610726	17624.6	100949	2.43257e+06	41977.9	5202562	73119.3	1.94781e+06	982282	9876183	178637
X - 12849	40270136	84480960	131917	3.82233e+06	30655872	13065040	74540.5	26724170	4.54149e+06	4.78601e+06	122014280	4.43499e+06	11357747	7.83295e+06	34370920	25439132	1357066	4872935	2.16567e+06	8.2037e+06	11507265	1.06507e+06	4.42116e+06	1.62619e+06	19548876	2.43109e+06	12013281	22847084	154345	3273123	3.82784e+06	37261992	6.18468e+06	146302	30875600	28347220
X - 21840	7721130	6.38191e+06	14005.2	147890	2.5374e+06	1.27528e+06	7002.61	2375018	500053	434948	2.03913e+06	557993	1.46983e+06	268465	2.77333e+06	2.19566e+06	247812	661965	361277	976972	1.19957e+06	92075.9	2.5029e+06	412635	4.28893e+06	394577	1.03768e+06	1.5245e+06	57535.1	342875	338472	8.22809e+06	220957	133122	1254675	6.4926e+06
X - 24334	464893	814586	896142	648815	819118	642696	1.48582e+06	914454	1.55862e+06	1070740	760182	817175	644469	357366	790682	1.79818e+06	1.35185e+06	773651	743714	515354	1.08887e+06	1.21095e+06	456611	646670	467317	614754	3.37244e+06	727970	1.38798e+06	642268	747598	728954	938884	1.12325e+06	938614	469281
[truncated: 301 more rows]

## Sheet: UF
Solute	Itch1	Itch2	Itch3	Itch4	Itch5	Itch6	Itch7	Itch8	Itch9	Itch10	Itch11	Itch12	No Itch1	No Itch2	No Itch3	No Itch4	No Itch5	No Itch6	No Itch7	No Itch8	No Itch9	No Itch10	No Itch11	No Itch12	No Itch13	No Itch14	No Itch15	No Itch16	No Itch17	No Itch18	No Itch19	No Itch20	No Itch21	No Itch22	No Itch23	No Itch24
[truncated: 1,563 more rows]
